# Supplementary material for: Narrative influence on support of a public policy: The case of nuclear power in The Netherlands
Source: PNAS Nexus. 2024 Apr 9;3(4):pgae149. doi: 10.1093/pnasnexus/pgae149 (PMC11032192; doi:10.1093/pnasnexus/pgae149)
Supplement: pgae149_Supplementary_Data [file pgae149_supplementary_data.zip]

Archive with 5 entries (5 files):
- PNASNEXUS-PNASNEXUS-2023-01078RRR-s01.pdf
- PNASNEXUS-PNASNEXUS-2023-01078RRR-s02.xlsx
- PNASNEXUS-PNASNEXUS-2023-01078RRR-s03.rmd
- PNASNEXUS-PNASNEXUS-2023-01078RRR-s04.do
- PNASNEXUS-PNASNEXUS-2023-01078RRR-s05.txt
