# Supplementary material for: Narrative influence on support of a public policy: The case of nuclear power in The Netherlands
Source: PNAS Nexus. 2024 Apr 9;3(4):pgae149. doi: 10.1093/pnasnexus/pgae149 (PMC11032192; doi:10.1093/pnasnexus/pgae149)
Supplement: pgae149_Supplementary_Data [file pgae149_supplementary_data.zip › PNASNEXUS-PNASNEXUS-2023-01078RRR-s02.xlsx]

## Sheet: Sheet1
ID	NTS_Cog_1	NTS_Cog_2	NTS_Gen_3	NTS_Emo_4	NTS_Ima_5	Identification	Bucket_task	WTP	Opinion_recall	Detail_recall	Congruence_1	Congruence_2	Trust	Manipulation	Argument_recall	Selfreported_WTP	Climate_goals	Safety	Constant_supply	Independence	Nuclear_waste	Destruction	Cost	Awareness_of_Consequences	Ascription_of_Responsibility	Personal_Norm	Attitude	Subjective_Social_Norm	Check_1	Altruism	Gender	Education	Check_2	Political_affiliation	Ethnicity	Religion	ID.2	Narrative	duration	Age	Sex	Student_status	NTS_Ima_5.1	Argument_recall_Space_efficiency	Argument_recall_Climate_goals	Argument_recall_Nuclear_waste	Argument_recall_State_Finance	Argument_recall_Independence	Argument_recall_Uranium
558841bdfdf99b4020ba0902	5	5	6	2	5	5	0	0.5	0	0	2	2	4	4	...zal ons helpen de klimaatdoelstellingen te halen,...is een constante, betrouwbare energiebron,...maakt ons minder afhankelijk van andere landen voor onze energieproductie,...zorgt voor radioactief afval	-1	-2	-1	-1	1	-3	-3	-3	0	0	-1	-1	-1	0	5	Man	Bachelor (HBO / WO)	0	GroenLinks	Noord- en/of West-Europees (Noord-Amerika/Oceanië)	Geen geloofsovertuiging	558841bdfdf99b4020ba0902	2	287	29	Male	No		0	1	1	0	1	0
559edf64fdf99b2537152084	5	6	6	3	5	5	0	0.2	0	0	4	4	5	4	...zal ons helpen de klimaatdoelstellingen te halen,...is een constante, betrouwbare energiebron,...zorgt voor radioactief afval	0	1	1	1	1	-2	-2	-1	1	-1	0	0	0	0	0	Vrouw	Master (HBO / WO)	0	Partij voor de Dieren	Noord- en/of West-Europees (Noord-Amerika/Oceanië)	Geen geloofsovertuiging	559edf64fdf99b2537152084	1	337	34	Female	No		0	1	1	0	0	0
57f78ddf17031e00018fb60c	6	6	5	6	6	6	5	1	0	0	4	6	6	2	...maakt ons minder afhankelijk van andere landen voor onze energieproductie,...zorgt voor radioactief afval,...kan veel schade veroorzaken als er een kernramp plaatsvindt	2	2	2	2	2	0	-1	-1	1	1	1	1	1	0	5	Man	Bachelor (HBO / WO)	0	D66	Noord- en/of West-Europees (Noord-Amerika/Oceanië)	Geen geloofsovertuiging	57f78ddf17031e00018fb60c	2	777	43	Male	No		0	0	1	0	1	0
594547c8833f6d0001622e60	7	7	6	6	4	6	0	1	0	0	5	6	7	1	...maakt ons minder afhankelijk van andere landen voor onze energieproductie,...zal gedeeltelijk door de staat gefinancierd moeten worden	1	2	2	2	2	-3	-3	-1	1	1	1	0	-1	0	5	Man	Doctoraat, PhD	0	GroenLinks	Noord- en/of West-Europees (Noord-Amerika/Oceanië)	Geen geloofsovertuiging	594547c8833f6d0001622e60	2	586	67	Male	No		0	0	0	1	1	0
5a6f391ca1fb98000140d290	7	7	6	3	5	3	5	1	0	0	2	5	5	3	...maakt ons minder afhankelijk van andere landen voor onze energieproductie,...duurt lang voordat het er is omdat de bouw van kerncentrales lang duurt,...zorgt voor radioactief afval	3	3	3	3	3	0	0	-1	0	2	2	2	-1	0	5	Man	HAVO, VWO, MBO2-4	0	GroenLinks	Noord- en/of West-Europees (Noord-Amerika/Oceanië)	Geen geloofsovertuiging	5a6f391ca1fb98000140d290	2	317	28	Male	No		0	0	1	0	1	0
5b20c7f1c9d3cb00011094bf	6	5	5	6	6	5	0	1	0	0	4	5	6	2	...heeft een lage uitstoot van broeikasgassen,...maakt ons minder afhankelijk van andere landen voor onze energieproductie,...zorgt voor radioactief afval	1	3	2	2	2	0	0	0	0	-2	0	1	-1	0	5	Vrouw	Bachelor (HBO / WO)	0	Partij voor de Dieren	Noord- en/of West-Europees (Noord-Amerika/Oceanië)	Geen geloofsovertuiging	5b20c7f1c9d3cb00011094bf	1	353	24	Female	Yes		0	0	1	0	1	0
5b210161cfbf200001cfb0f9	4	5	2	3	2	4	0	1	1	0	4	4	5	4	...maakt ons minder afhankelijk van andere landen voor onze energieproductie,...zal gedeeltelijk door de staat gefinancierd moeten worden,...brengt hoge kosten met zich mee door de bouw van dure kerncentrales,...kan veel schade veroorzaken als er een kernramp plaatsvindt	0	1	0	1	1	-3	-3	-2	0	0	0	0	0	0	0	Vrouw	Bachelor (HBO / WO)	0	Weet ik niet	Aziatisch overig	Geen geloofsovertuiging	5b210161cfbf200001cfb0f9	2	618	27	Female	Yes		0	0	0	1	1	0
5b26253b007d870001c7bc13	5	4	2	3	5	5	5	1	0	0	5	2	5	3	...zorgt voor radioactief afval	1	1	1	1	2	-2	-2	-2	1	-1	0	1	-1	0	5	Vrouw	HAVO, VWO, MBO2-4	0	Weet ik niet	Noord- en/of West-Europees (Noord-Amerika/Oceanië)	Geen geloofsovertuiging	5b26253b007d870001c7bc13	1	470	24	Female	No		0	0	1	0	0	0
5bb202b18aba5700017f36f6	5	5	2	4	4	5	0	0.5	0	0	4	5	5	2	...zal ons helpen de klimaatdoelstellingen te halen,...heeft een lage uitstoot van broeikasgassen,...is een constante, betrouwbare energiebron,...zal gedeeltelijk door de staat gefinancierd moeten worden,...zorgt voor radioactief afval,...kan veel schade veroorzaken als er een kernramp plaatsvindt	1	2	1	1	2	2	-1	-1	1	0	1	0	0	0	5	Vrouw	Bachelor (HBO / WO)	0	GroenLinks	Noord- en/of West-Europees (Noord-Amerika/Oceanië)	Protestants	5bb202b18aba5700017f36f6	1	583	28	Female	Yes		0	1	1	1	0	0
5bd9aa0a0556860001fcfcb8	3	5	5	5	5	2	0	1	0	0	2	2	5	2	...zal ons helpen de klimaatdoelstellingen te halen,...is een constante, betrouwbare energiebron,...zorgt voor radioactief afval	-3	-1	-2	-1	-1	-3	-3	-3	-1	-2	-2	-2	-1	0	5	Vrouw	HAVO, VWO, MBO2-4	1	GroenLinks	Noord- en/of West-Europees (Noord-Amerika/Oceanië)	Geen geloofsovertuiging	5bd9aa0a0556860001fcfcb8	1	703	25	Female	No		0	1	1	0	0	0
5bdc5f4514b3cd00019ceb96	4	4	5	3	3	5	6	1	1	0	0	7	5	3	...zal ons helpen de klimaatdoelstellingen te halen,...heeft een lage uitstoot van broeikasgassen	3	2	2	2	2	0	0	2	1	0	0	1	0	0	7	Man	HAVO, VWO, MBO2-4	0	Forum voor Democratie	Noord- en/of West-Europees (Noord-Amerika/Oceanië)	Geen geloofsovertuiging	5bdc5f4514b3cd00019ceb96	1	356	24	Male	DATA_EXPIRED	1	0	1	0	0	0	0
5be7e1a00e366e000175e343	6	5	5	4	5	6	0	0.5	1	0	4	4	6	2	...zal ons helpen de klimaatdoelstellingen te halen,...heeft een lage uitstoot van broeikasgassen,...zorgt voor radioactief afval	0	0	0	1	0	2	1	2	0	0	0	-1	0	0	5	Man	Bachelor (HBO / WO)	1	Partij voor de Dieren	Noord- en/of West-Europees (Noord-Amerika/Oceanië)	Geen geloofsovertuiging	5be7e1a00e366e000175e343	1	539	47	Male	No		0	1	1	0	0	0
5bea9d9805619d0001072057	5	6	5	3	5	5	5	1	0	0	5	5	7	1	...is een constante, betrouwbare energiebron,...maakt ons minder afhankelijk van andere landen voor onze energieproductie	3	1	3	2	3	-1	0	0	1	-2	1	1	2	0	5	Man	Bachelor (HBO / WO)	0	PVV	Noord- en/of West-Europees (Noord-Amerika/Oceanië)	Geen geloofsovertuiging	5bea9d9805619d0001072057	2	740	45	Male	No		0	0	0	0	1	0
5bfc2e2755645b0001d37cb0	5	5	5	4	2	2	5	1	0	0	2	5	4	4	...is een constante, betrouwbare energiebron	1	0	0	0	0	0	0	0	0	0	-1	0	-1	0	3	Vrouw	Basisonderwijs	0	Weet ik niet	Noord- en/of West-Europees (Noord-Amerika/Oceanië)	Geen geloofsovertuiging	5bfc2e2755645b0001d37cb0	1	1790	24	Female	DATA_EXPIRED		0	0	0	0	0	0
5c20b12afcf3af00014643bc	6	6	4	2	6	6	5	1	0	0	6	5	7	2	...is een constante, betrouwbare energiebron,...maakt ons minder afhankelijk van andere landen voor onze energieproductie	3	0	2	3	3	-1	-1	0	1	-2	1	1	2	0	5	Vrouw	Bachelor (HBO / WO)	0	PVV	Noord- en/of West-Europees (Noord-Amerika/Oceanië)	Geen geloofsovertuiging	5c20b12afcf3af00014643bc	2	858	37	Female	No		0	0	0	0	1	0
5c3215d053484d000182eaa3	5	6	3	4	5	5	0	0	0	0	2	1	5	2	...zal ons helpen de klimaatdoelstellingen te halen,...is een constante, betrouwbare energiebron,...maakt ons minder afhankelijk van andere landen voor onze energieproductie	-3	-2	-2	-2	-2	-3	-3	-3	0	-2	-2	-2	-1	0	0	Man	Master (HBO / WO)	0	PvdA	Noord- en/of West-Europees (Noord-Amerika/Oceanië)	Geen geloofsovertuiging	5c3215d053484d000182eaa3	1	558	33	Male	No		0	1	0	0	1	0
5c634d9be386000001c548b5	5	5	6	3	5	5	5	1	0	0	5	4	6	1	...zal ons helpen de klimaatdoelstellingen te halen	-1	2	1	1	1	-3	-1	-2	1	-2	-1	-1	-2	0	5	Vrouw	Master (HBO / WO)	0	D66	Noord- en/of West-Europees (Noord-Amerika/Oceanië)	Geen geloofsovertuiging	5c634d9be386000001c548b5	1	436	49	Female	No		0	1	0	0	0	0
5c672065fe4e380001675f04	6	7	6	6	7	5	0	0.7	0	0	6	7	7	3	...duurt lang voordat het er is omdat de bouw van kerncentrales lang duurt	1	2	1	0	2	-2	-2	-1	0	0	1	0	-1	0	6	Man	HAVO, VWO, MBO2-4	0	GroenLinks	Noord- en/of West-Europees (Noord-Amerika/Oceanië)	Geen geloofsovertuiging	5c672065fe4e380001675f04	2	681	48	Male	DATA_EXPIRED		0	0	0	0	0	0
5c77c02947f72600010a86a2	4	4	3	3	5	5	5	1	0	0	6	6	6	2	...zorgt voor radioactief afval	1	1	2	2	2	-2	-2	-1	0	-1	-1	0	0	0	5	Vrouw	Bachelor (HBO / WO)	0	D66	Noord- en/of West-Europees (Noord-Amerika/Oceanië)	Geen geloofsovertuiging	5c77c02947f72600010a86a2	1	667	54	Female	DATA_EXPIRED		0	0	1	0	0	0
5c7a92311c3cf8001638a8ba	3	7	2	5	2	3	5	1	0	0	6	6	6	2	...zal ons helpen de klimaatdoelstellingen te halen,...is een constante, betrouwbare energiebron,...zorgt voor radioactief afval	1	2	2	3	0	0	-2	1	1	-1	0	1	0	0	0	Vrouw	Bachelor (HBO / WO)	0	PVV	Noord- en/of West-Europees (Noord-Amerika/Oceanië)	Geen geloofsovertuiging	5c7a92311c3cf8001638a8ba	1	260	25	Female	No		0	1	1	0	0	0
5c8a6f1fe997270001c9fb04	1	5	1	1	6	1	0	1	0	0	0	4	6	1	...is een constante, betrouwbare energiebron	-3	-3	-3	-3	-3	-3	-3	-3	-2	-2	-2	-2	-2	0	10	Vrouw	HAVO, VWO, MBO2-4	0	Forum voor Democratie	Noord- en/of West-Europees (Noord-Amerika/Oceanië)	Geen geloofsovertuiging	5c8a6f1fe997270001c9fb04	1	484	43	Female	DATA_EXPIRED	1	0	0	0	0	0	0
5c9fd079c831ac0001e17037	6	5	5	5	5	6	0	0.4	0	0	5	5	6	3	...is een constante, betrouwbare energiebron,...maakt ons minder afhankelijk van andere landen voor onze energieproductie	1	2	2	0	2	-2	-2	-3	1	-2	0	0	1	0	0	Man	HAVO, VWO, MBO2-4	0	GroenLinks	Noord- en/of West-Europees (Noord-Amerika/Oceanië)	Geen geloofsovertuiging	5c9fd079c831ac0001e17037	2	662	21	Male	Yes		0	0	0	0	1	0
5ca7b68facdc6c00165e4985	3	5	6	1	6	4	0	0	0	0	3	5	6	3	...is een constante, betrouwbare energiebron,...maakt ons minder afhankelijk van andere landen voor onze energieproductie,...duurt lang voordat het er is omdat de bouw van kerncentrales lang duurt,...zorgt voor radioactief afval	-3	1	-1	0	1	-3	-3	-3	-1	-2	-2	-2	-1	0	0	Vrouw	Master (HBO / WO)	0	SP	Noord- en/of West-Europees (Noord-Amerika/Oceanië)	Geen geloofsovertuiging	5ca7b68facdc6c00165e4985	2	284	44	Female	No		0	0	1	0	1	0
5cc4460d0f495500018bebb5	5	6	6	3	4	4	0	1	0	0	2	6	5	5	...zal ons helpen de klimaatdoelstellingen te halen,...is een constante, betrouwbare energiebron,...maakt ons minder afhankelijk van andere landen voor onze energieproductie,...zorgt voor radioactief afval,...kan veel schade veroorzaken als er een kernramp plaatsvindt	2	3	3	3	3	0	-2	0	1	1	0	1	-2	0	5	Man	HAVO, VWO, MBO2-4	0	VVD	Noord- en/of West-Europees (Noord-Amerika/Oceanië)	Geen geloofsovertuiging	5cc4460d0f495500018bebb5	2	402	22	Male	Yes		0	1	1	0	1	0
5d6d6ab846ef42001904fae0	5	5	4	4	3	4	5	1	0	0	4	6	6	1	...is een constante, betrouwbare energiebron	0	2	1	2	1	0	0	0	0	0	-1	0	-1	0	5	Vrouw	HAVO, VWO, MBO2-4	0	D66	Noord- en/of West-Europees (Noord-Amerika/Oceanië)	Geen geloofsovertuiging	5d6d6ab846ef42001904fae0	1	243	29	Female	No		0	0	0	0	0	0
5d711c14d16bf5001da68f5f	6	6	6	6	7	7	0	0	0	0	7	1	5	3	...zal ons helpen de klimaatdoelstellingen te halen,...heeft een lage uitstoot van broeikasgassen,...maakt ons minder afhankelijk van andere landen voor onze energieproductie,...zal gedeeltelijk door de staat gefinancierd moeten worden,...brengt hoge kosten met zich mee door de bouw van dure kerncentrales,...duurt lang voordat het er is omdat de bouw van kerncentrales lang duurt,...zorgt voor rad…	-3	-3	-3	-3	-2	-3	-3	-3	-2	-2	-2	-2	-1	0	5	Vrouw	Bachelor (HBO / WO)	0	Weet ik niet	Noord- en/of West-Europees (Noord-Amerika/Oceanië)	Protestants	5d711c14d16bf5001da68f5f	1	492	42	Female	No		0	1	1	1	1	0
5d8f7e6921305a001357425b	2	2	2	1	1	1	0	1	0	0	0	2	4	2	...is een constante, betrouwbare energiebron,...brengt hoge kosten met zich mee door de bouw van dure kerncentrales,...zorgt voor radioactief afval,...kan veel schade veroorzaken als er een kernramp plaatsvindt	2	2	2	2	2	0	-2	0	1	0	1	1	-1	0	5	Man	Bachelor (HBO / WO)	0	Ja21	Noord- en/of West-Europees (Noord-Amerika/Oceanië)	Geen geloofsovertuiging	5d8f7e6921305a001357425b	2	426	38	Male	No	1	0	0	1	0	0	0
5d964f340849000013172b22	4	5	3	4	3	3	8	0.5	0	0	4	4	4	4	...brengt hoge kosten met zich mee door de bouw van dure kerncentrales,...zorgt voor radioactief afval,...kan veel schade veroorzaken als er een kernramp plaatsvindt	1	2	1	2	1	0	0	0	1	0	0	0	-1	0	2	Vrouw	Master (HBO / WO)	0	Weet ik niet	Aziatisch overig	Geen geloofsovertuiging	5d964f340849000013172b22	1	459	32	Female	No		0	0	1	0	0	0
5da3255f40d1c50011ded03d	6	7	3	5	6	4	0	1	0	0	3	5	4	1	...zal ons helpen de klimaatdoelstellingen te halen,...heeft een lage uitstoot van broeikasgassen,...is een constante, betrouwbare energiebron	1	2	2	2	3	1	0	-2	1	-1	1	0	-1	0	5	Vrouw	Master (HBO / WO)	0	Weet ik niet	Noord- en/of West-Europees (Noord-Amerika/Oceanië)	Geen geloofsovertuiging	5da3255f40d1c50011ded03d	1	798	32	Female	No		0	1	0	0	0	0
5da367636f69c500149e6216	3	5	2	3	5	3	5	0	0	0	4	4	6	2	...is een constante, betrouwbare energiebron,...maakt ons minder afhankelijk van andere landen voor onze energieproductie	-2	-2	-2	2	2	1	-2	-2	1	-1	-1	-1	-1	0	0	Man	Bachelor (HBO / WO)	1	PVV	Noord- en/of West-Europees (Noord-Amerika/Oceanië)	Katholiek	5da367636f69c500149e6216	2	388	23	Male	Yes		0	0	0	0	1	0
5e16612c4fa02ac47f453669	4	6	1	1	2	3	8	0.3	0	0	3	5	5	2	...zal ons helpen de klimaatdoelstellingen te halen,...is een constante, betrouwbare energiebron,...maakt ons minder afhankelijk van andere landen voor onze energieproductie,...duurt lang voordat het er is omdat de bouw van kerncentrales lang duurt,...zorgt voor radioactief afval,...kan veel schade veroorzaken als er een kernramp plaatsvindt	1	3	3	3	3	-3	1	-1	1	-2	0	0	0	0	2	Man	Bachelor (HBO / WO)	1	PvdA	Noord- en/of West-Europees (Noord-Amerika/Oceanië)	Geen geloofsovertuiging	5e16612c4fa02ac47f453669	2	456	26	Male	No		0	1	1	0	1	0
5e1f86090cc973000b7b8ee9	6	6	5	4	6	7	1	1	0	0	6	6	7	2	...zal ons helpen de klimaatdoelstellingen te halen,...is een constante, betrouwbare energiebron,...zal gedeeltelijk door de staat gefinancierd moeten worden,...duurt lang voordat het er is omdat de bouw van kerncentrales lang duurt,...zorgt voor radioactief afval	3	3	3	3	3	-2	-1	-2	2	1	1	2	-1	0	9	Man	Bachelor (HBO / WO)	0	VVD	Noord- en/of West-Europees (Noord-Amerika/Oceanië)	Geen geloofsovertuiging	5e1f86090cc973000b7b8ee9	2	332	32	Male	No		0	1	1	1	0	0
5e2efb9b46ebf3011b4dc99a	2	6	5	3	5	2	5	0	0	0	0	2	5	3	...is een constante, betrouwbare energiebron,...maakt ons minder afhankelijk van andere landen voor onze energieproductie	-3	-3	-3	-3	-3	-3	-3	-3	-2	-2	-2	-2	-1	0	5	Vrouw	Bachelor (HBO / WO)	0	GroenLinks	Marokkaans	Moslim	5e2efb9b46ebf3011b4dc99a	2	379	33	Female	No	1	0	0	0	0	1	0
5e316786814a08000dfb4bdb	5	4	2	2	6	3	0	0.5	0	0	2	3	3	6	...is een constante, betrouwbare energiebron,...brengt hoge kosten met zich mee door de bouw van dure kerncentrales,...zorgt voor radioactief afval	-2	-2	1	1	-1	-3	-3	-3	-1	-2	-2	-2	-1	0	0	Man	Bachelor (HBO / WO)	0	Weet ik niet	Aziatisch overig	Hindoeïsme	5e316786814a08000dfb4bdb	1	615	24	Male	Yes		0	0	1	0	0	0
5e360d610d43625c7da0a09d	2	5	5	3	4	2	0	0	0	0	2	2	4	5	...is een constante, betrouwbare energiebron,...maakt ons minder afhankelijk van andere landen voor onze energieproductie,...zorgt voor radioactief afval,...kan veel schade veroorzaken als er een kernramp plaatsvindt	-2	2	-2	-2	2	-2	-2	-2	-1	-2	-2	-1	-1	0	10	Vrouw	Bachelor (HBO / WO)	0	GroenLinks	Noord- en/of West-Europees (Noord-Amerika/Oceanië)	Geen geloofsovertuiging	5e360d610d43625c7da0a09d	2	442	32	Female	No		0	0	1	0	1	0
5e42bca17e337314fd24894b	5	5	3	4	5	5	5	0	0	0	0	1	5	4	...is een constante, betrouwbare energiebron,...maakt ons minder afhankelijk van andere landen voor onze energieproductie	-3	-2	-2	-3	-2	-3	-3	-2	-2	-1	-2	-2	0	0	5	Vrouw	Bachelor (HBO / WO)	0	GroenLinks	Noord- en/of West-Europees (Noord-Amerika/Oceanië)	Protestants	5e42bca17e337314fd24894b	2	710	23	Female	Yes	1	0	0	0	0	1	0
5e524d3083728d2678c3cc63	6	5	3	4	5	5	0	1	0	0	6	5	5	3	...is veiliger dan fossiele energie,...is een constante, betrouwbare energiebron	2	2	1	2	3	-1	0	0	1	1	1	1	0	0	4	Man	VMBO, HAVO / VWO onderbouw, MBO1	0	GroenLinks	Noord- en/of West-Europees (Noord-Amerika/Oceanië)	Geen geloofsovertuiging	5e524d3083728d2678c3cc63	1	570	73	Male	No		0	0	0	0	0	0
5e53b75561087f000bb92efe	1	2	2	2	2	1	0	0	1	0	0	1	6	4	...zal ons helpen de klimaatdoelstellingen te halen,...is veiliger dan fossiele energie	-3	0	1	-1	1	-3	-3	-3	-2	-2	-2	-2	-1	0	5	Vrouw	Master (HBO / WO)	0	Weet ik niet	Overig	Geen geloofsovertuiging	5e53b75561087f000bb92efe	1	456	31	Female	Yes	1	0	1	0	0	0	0
5e68f9191e4f0a19c29790da	5	5	5	2	6	4	0	1	0	0	0	5	7	1	...is een constante, betrouwbare energiebron,...maakt ons minder afhankelijk van andere landen voor onze energieproductie,...zorgt voor radioactief afval,...kan veel schade veroorzaken als er een kernramp plaatsvindt	2	2	0	2	2	0	-2	0	0	1	1	1	-1	0	0	Man	Master (HBO / WO)	0	Volt	Noord- en/of West-Europees (Noord-Amerika/Oceanië)	Geen geloofsovertuiging	5e68f9191e4f0a19c29790da	2	558	27	Male	No	1	0	0	1	0	1	0
5e736cc357b79f012315e85d	5	6	4	5	5	6	2	0.8	0	0	5	4	4	4	...is een constante, betrouwbare energiebron,...maakt ons minder afhankelijk van andere landen voor onze energieproductie,...duurt lang voordat het er is omdat de bouw van kerncentrales lang duurt	2	3	1	1	3	0	-1	0	1	-1	1	1	0	0	4	Vrouw	Master (HBO / WO)	1	GroenLinks	Noord- en/of West-Europees (Noord-Amerika/Oceanië)	Geen geloofsovertuiging	5e736cc357b79f012315e85d	1	368	33	Female	No		0	0	0	0	1	0
5e95ae4e775eaa93c903af67	7	6	2	4	7	6	0	1	0	0	7	6	7	1	...is een constante, betrouwbare energiebron,...maakt ons minder afhankelijk van andere landen voor onze energieproductie,...brengt hoge kosten met zich mee door de bouw van dure kerncentrales,...duurt lang voordat het er is omdat de bouw van kerncentrales lang duurt,...zorgt voor radioactief afval,...kan veel schade veroorzaken als er een kernramp plaatsvindt	2	0	1	3	3	-3	-3	-1	1	-2	1	1	-1	0	5	Man	HAVO, VWO, MBO2-4	0	Anders	Noord- en/of West-Europees (Noord-Amerika/Oceanië)	Katholiek	5e95ae4e775eaa93c903af67	2	637	43	Male	No		0	0	1	0	1	0
5ea77313093b93159e810c72	5	4	2	2	3	1	0	0.7	0	0	0	5	5	2	...zal ons helpen de klimaatdoelstellingen te halen,...is een constante, betrouwbare energiebron,...zorgt voor radioactief afval	1	1	2	2	2	0	0	0	0	-1	1	1	0	0	0	Man	HAVO, VWO, MBO2-4	0	Ja21	Noord- en/of West-Europees (Noord-Amerika/Oceanië)	Geen geloofsovertuiging	5ea77313093b93159e810c72	1	653	22	Male	Yes	1	0	1	1	0	0	0
5ea9a42c8304320befebdab1	7	6	5	5	4	6	0	1	0	0	5	5	6	2	...zal ons helpen de klimaatdoelstellingen te halen,...heeft een lage uitstoot van broeikasgassen,...is ruimte-efficiënt,...is een constante, betrouwbare energiebron,...zorgt voor radioactief afval	2	3	3	3	2	-1	-2	-1	1	1	1	1	-1	0	10	Man	Bachelor (HBO / WO)	0	GroenLinks	Noord- en/of West-Europees (Noord-Amerika/Oceanië)	Geen geloofsovertuiging	5ea9a42c8304320befebdab1	1	486	34	Male	No		1	1	1	0	0	0
5eaccf31c804920009c354a5	2	4	3	1	1	1	0	0	0	1	0	1	1	7	...zal ons helpen de klimaatdoelstellingen te halen,...maakt ons minder afhankelijk van andere landen voor onze energieproductie,...duurt lang voordat het er is omdat de bouw van kerncentrales lang duurt	-3	2	-3	-3	-3	-3	-1	-3	0	-2	-2	-2	-2	0	0	Man	Bachelor (HBO / WO)	0	GroenLinks	Noord- en/of West-Europees (Noord-Amerika/Oceanië)	Geen geloofsovertuiging	5eaccf31c804920009c354a5	2	362	24	Male	Yes	1	0	1	0	0	1	0
5ece57136b4f690570840452	6	7	6	7	7	7	0	1	0	0	5	6	5	1	...zal ons helpen de klimaatdoelstellingen te halen,...heeft een lage uitstoot van broeikasgassen,...zorgt voor radioactief afval	1	1	1	3	1	-2	-2	1	-1	-1	0	0	0	0	5	Vrouw	Bachelor (HBO / WO)	0	Partij voor de Dieren	Europees overig	Geen geloofsovertuiging	5ece57136b4f690570840452	1	977	58	Female	No		0	1	1	0	0	0
5ef8639544f2ee5afbb08161	2	2	5	2	4	2	0	0	0	0	2	2	2	6	...zal ons helpen de klimaatdoelstellingen te halen,...brengt hoge kosten met zich mee door de bouw van dure kerncentrales	-3	-3	-3	-3	-3	-3	-3	-3	-2	-2	-2	-2	-2	0	5	Man	VMBO, HAVO / VWO onderbouw, MBO1	0	ChristenUnie	Noord- en/of West-Europees (Noord-Amerika/Oceanië)	Anders	5ef8639544f2ee5afbb08161	1	885	53	Male	No		0	1	0	0	0	0
5eff53e20c71ad0ddef4afe7	6	6	5	3	3	4	0	0	0	0	0	3	6	3	...is een constante, betrouwbare energiebron,...maakt ons minder afhankelijk van andere landen voor onze energieproductie,...zal gedeeltelijk door de staat gefinancierd moeten worden	-3	-2	2	-2	1	-3	-3	-3	-2	0	-2	-2	-1	0	5	Man	Bachelor (HBO / WO)	0	PvdA	Noord- en/of West-Europees (Noord-Amerika/Oceanië)	Geen geloofsovertuiging	5eff53e20c71ad0ddef4afe7	2	969	33	Male	No	1	0	0	0	1	1	0
5f11ac76b9aee90499267896	5	6	5	5	6	4	0	0.8	0	0	4	5	7	2	...zal ons helpen de klimaatdoelstellingen te halen,...is een constante, betrouwbare energiebron,...zorgt voor radioactief afval	1	3	3	2	2	0	-1	0	1	-1	0	1	1	0	4	Man	VMBO, HAVO / VWO onderbouw, MBO1	0	Weet ik niet	Noord- en/of West-Europees (Noord-Amerika/Oceanië)	Geen geloofsovertuiging	5f11ac76b9aee90499267896	1	525	31	Male	Yes		0	1	1	0	0	0
5f285a2d32a5d00f818b6b79	5	6	6	5	6	5	5	0.7	0	0	5	5	6	2	...is een constante, betrouwbare energiebron,...maakt ons minder afhankelijk van andere landen voor onze energieproductie,...brengt hoge kosten met zich mee door de bouw van dure kerncentrales	0	0	1	1	1	-2	-2	-2	0	-1	0	0	0	0	5	Vrouw	Bachelor (HBO / WO)	0	Weet ik niet	Noord- en/of West-Europees (Noord-Amerika/Oceanië)	Katholiek	5f285a2d32a5d00f818b6b79	2	586	24	Female	Yes		0	0	0	0	1	0
5f2be3f5d81eaf0009520f8b	6	6	5	3	5	6	2	0.6	0	0	5	5	6	1	...is een constante, betrouwbare energiebron,...maakt ons minder afhankelijk van andere landen voor onze energieproductie	1	0	1	2	1	-2	-2	-1	1	-2	0	0	0	0	10	Vrouw	Master (HBO / WO)	1	Ja21	Overig	Geen geloofsovertuiging	5f2be3f5d81eaf0009520f8b	2	431	37	Female	No		0	0	0	0	1	0
5f3151777dbdaa6148ce7f97	5	5	6	4	6	5	0	0.9	0	0	3	5	5	3	...zal ons helpen de klimaatdoelstellingen te halen,...heeft een lage uitstoot van broeikasgassen,...is ruimte-efficiënt	1	1	1	1	2	-1	0	0	0	0	1	1	0	0	5	Vrouw	Bachelor (HBO / WO)	0	Weet ik niet	Noord- en/of West-Europees (Noord-Amerika/Oceanië)	Geen geloofsovertuiging	5f3151777dbdaa6148ce7f97	1	384	61	Female	No		1	1	0	0	0	0
5f4a6d58addc8308676d3412	6	7	5	3	6	5	0	1	0	0	3	6	6	2	...zorgt voor radioactief afval,...kan veel schade veroorzaken als er een kernramp plaatsvindt	2	2	3	3	3	-2	-2	-2	1	-2	1	1	0	0	5	Man	Bachelor (HBO / WO)	1	Partij voor de Dieren	Noord- en/of West-Europees (Noord-Amerika/Oceanië)	Geen geloofsovertuiging	5f4a6d58addc8308676d3412	2	580	29	Male	No		0	0	1	0	0	0
5f68efa9c798f80a1105db45	3	6	3	6	5	1	0	1	0	0	5	5	6	2	...zal ons helpen de klimaatdoelstellingen te halen,...brengt hoge kosten met zich mee door de bouw van dure kerncentrales,...duurt lang voordat het er is omdat de bouw van kerncentrales lang duurt	2	2	3	3	3	-2	-2	-1	1	-1	1	1	-1	0	0	Man	HAVO, VWO, MBO2-4	0	VVD	Noord- en/of West-Europees (Noord-Amerika/Oceanië)	Geen geloofsovertuiging	5f68efa9c798f80a1105db45	1	800	20	Male	Yes		0	1	0	0	0	0
5f69f0d030340e000849c2f8	5	6	4	2	6	5	0	0	0	0	5	6	6	2	...zal ons helpen de klimaatdoelstellingen te halen,...is veiliger dan fossiele energie,...is een constante, betrouwbare energiebron	0	2	3	2	-1	-2	-2	-2	1	-1	0	-1	0	0	0	Man	Master (HBO / WO)	0	Weet ik niet	Noord- en/of West-Europees (Noord-Amerika/Oceanië)	Geen geloofsovertuiging	5f69f0d030340e000849c2f8	1	407	33	Male	No		0	1	0	0	0	0
5f85b2f090d5550506069004	4	5	6	2	5	3	0	0	0	0	2	5	4	2	...is een constante, betrouwbare energiebron,...maakt ons minder afhankelijk van andere landen voor onze energieproductie	-2	-2	0	1	1	-3	-3	-3	-1	0	-2	-1	-1	0	5	Vrouw	HAVO, VWO, MBO2-4	0	Partij voor de Dieren	Europees overig	Geen geloofsovertuiging	5f85b2f090d5550506069004	2	469	52	Female	No		0	0	0	0	1	0
5f9f47eb3eca47590b7e1191	7	7	7	7	7	7	5	0.5	0	0	7	5	7	3	...maakt ons minder afhankelijk van andere landen voor onze energieproductie,...kan veel schade veroorzaken als er een kernramp plaatsvindt	-1	-1	1	2	2	0	1	1	1	-2	-1	-2	0	0	5	Vrouw	Master (HBO / WO)	1	SGP	Indonesisch	Protestants	5f9f47eb3eca47590b7e1191	2	434	20	Female	Yes		0	0	0	0	1	0
5fc936373927163c9889422d	5	5	7	3	6	2	0	1	0	0	4	4	5	3	...heeft een lage uitstoot van broeikasgassen,...maakt ons minder afhankelijk van andere landen voor onze energieproductie,...zorgt voor radioactief afval	3	2	3	0	-1	0	0	0	2	-1	1	0	0	0	10	Man	Master (HBO / WO)	0	SP	Noord- en/of West-Europees (Noord-Amerika/Oceanië)	Geen geloofsovertuiging	5fc936373927163c9889422d	2	283	36	Male	No		0	0	1	0	1	0
5fdb2a32414cb63975e0d9c7	6	5	5	5	4	5	0	0.8	0	0	5	5	5	3	...heeft een lage uitstoot van broeikasgassen,...is een constante, betrouwbare energiebron	1	1	1	2	2	-1	-2	-1	1	-1	0	1	0	0	4	Vrouw	Master (HBO / WO)	0	PvdA	Noord- en/of West-Europees (Noord-Amerika/Oceanië)	Protestants	5fdb2a32414cb63975e0d9c7	1	407	24	Female	No		0	0	0	0	0	0
5fef46e5a4feb023f721810d	3	5	3	2	3	3	0	0.5	0	0	4	3	5	2	...is een constante, betrouwbare energiebron,...maakt ons minder afhankelijk van andere landen voor onze energieproductie,...brengt hoge kosten met zich mee door de bouw van dure kerncentrales,...duurt lang voordat het er is omdat de bouw van kerncentrales lang duurt	1	1	1	1	2	-1	-1	-2	-1	1	0	0	-1	0	0	Vrouw	Master (HBO / WO)	0	VVD	Noord- en/of West-Europees (Noord-Amerika/Oceanië)	Geen geloofsovertuiging	5fef46e5a4feb023f721810d	2	785	25	Female	No		0	0	0	0	1	0
6001ce308d83411318c6f8a8	6	5	4	3	5	6	0	1	0	0	7	6	5	2	...is een constante, betrouwbare energiebron,...maakt ons minder afhankelijk van andere landen voor onze energieproductie,...zorgt voor radioactief afval,...zou ook kunnen komen uit kleine modulaire reactoren	3	3	3	3	2	0	0	0	1	0	1	1	0	0	5	Man	Master (HBO / WO)	0	Weet ik niet	Noord- en/of West-Europees (Noord-Amerika/Oceanië)	Geen geloofsovertuiging	6001ce308d83411318c6f8a8	2	475	34	Male	No		0	0	1	0	1	0
601732102d7cc99864967db1	7	6	4	5	4	6	5	0.6	0	0	7	6	4	4	...maakt ons minder afhankelijk van andere landen voor onze energieproductie	0	-1	0	0	1	-1	-2	0	0	-2	0	0	-1	0	5	Vrouw	Bachelor (HBO / WO)	0	Weet ik niet	Noord- en/of West-Europees (Noord-Amerika/Oceanië)	Geen geloofsovertuiging	601732102d7cc99864967db1	2	508	70	Female	No		0	0	0	0	1	0
601870ede91f4c11b0a1f6f6	1	4	5	2	4	2	3	0	0	0	2	3	2	4	...heeft een lage uitstoot van broeikasgassen,...maakt ons minder afhankelijk van andere landen voor onze energieproductie,...zorgt voor radioactief afval,...kan veel schade veroorzaken als er een kernramp plaatsvindt	-3	0	-1	-3	0	-3	-3	-3	-2	-2	-2	-1	-1	0	5	Vrouw	HAVO, VWO, MBO2-4	0	Partij voor de Dieren	Aziatisch overig	Geen geloofsovertuiging	601870ede91f4c11b0a1f6f6	2	721	41	Female	DATA_EXPIRED		0	0	1	0	1	0
603759729b221598dd965cc6	6	6	5	5	6	6	0	1	0	0	5	3	6	2	...is een constante, betrouwbare energiebron,...maakt ons minder afhankelijk van andere landen voor onze energieproductie,...zorgt voor radioactief afval,...kan veel schade veroorzaken als er een kernramp plaatsvindt	-3	-3	1	2	-1	-3	-3	-3	-2	-2	-2	-2	-2	0	4	Vrouw	HAVO, VWO, MBO2-4	0	Weet ik niet	Noord- en/of West-Europees (Noord-Amerika/Oceanië)	Geen geloofsovertuiging	603759729b221598dd965cc6	2	298	19	Female	Yes		0	0	1	0	1	0
60553f5fd6e53ed9e361555a	5	5	3	5	6	6	0	1	0	0	5	7	6	5	...is een constante, betrouwbare energiebron,...maakt ons minder afhankelijk van andere landen voor onze energieproductie,...zorgt voor radioactief afval	0	1	0	1	1	0	0	0	-1	-1	-1	0	0	0	5	Man	Bachelor (HBO / WO)	0	Weet ik niet	Indonesisch	Katholiek	60553f5fd6e53ed9e361555a	2	731	40	Male	No		0	0	1	0	1	0
6055feca49e6f027ea27843f	5	6	3	1	4	2	5	0	0	0	2	3	5	1	...zal ons helpen de klimaatdoelstellingen te halen,...is een constante, betrouwbare energiebron	-3	1	1	0	0	-3	-3	-3	-2	-2	-2	-2	-1	0	5	Vrouw	HAVO, VWO, MBO2-4	0	Weet ik niet	Europees overig	Geen geloofsovertuiging	6055feca49e6f027ea27843f	1	1113	19	Female	No		0	1	0	0	0	0
605f856a958ba27c0300c200	5	5	6	5	5	5	0	1	0	0	4	4	5	2	...maakt ons minder afhankelijk van andere landen voor onze energieproductie	0	3	2	-1	3	-2	-3	-1	0	0	0	0	0	0	5	Vrouw	Master (HBO / WO)	0	VVD	Noord- en/of West-Europees (Noord-Amerika/Oceanië)	Katholiek	605f856a958ba27c0300c200	2	591	46	Female	No		0	0	0	0	1	0
607953be4efcdfe4c808dc2e	5	5	6	5	4	4	0	1	0	0	3	5	6	2	...zal ons helpen de klimaatdoelstellingen te halen,...heeft een lage uitstoot van broeikasgassen,...is een constante, betrouwbare energiebron,...zorgt voor radioactief afval	1	3	2	0	2	-1	-2	0	1	-1	1	1	-1	0	10	Vrouw	Master (HBO / WO)	0	GroenLinks	Noord- en/of West-Europees (Noord-Amerika/Oceanië)	Geen geloofsovertuiging	607953be4efcdfe4c808dc2e	1	414	26	Female	No		0	1	1	0	0	0
607ac099b53b3cfd48021f88	2	2	2	2	2	2	0	0.5	1	0	2	2	4	4	...zal ons helpen de klimaatdoelstellingen te halen,...heeft een lage uitstoot van broeikasgassen,...is veiliger dan fossiele energie,...is een constante, betrouwbare energiebron,...maakt ons minder afhankelijk van andere landen voor onze energieproductie,...duurt lang voordat het er is omdat de bouw van kerncentrales lang duurt,...kan veel schade veroorzaken als er een kernramp plaatsvindt,...is…	-3	-3	-3	-3	-3	-3	-3	-3	-2	-2	-2	-2	0	0	0	Man	HAVO, VWO, MBO2-4	0	Anders	Surinaams	Katholiek	607ac099b53b3cfd48021f88	2	648	21	Male	Yes		0	1	0	0	1	1
6082996ef873543f5755401d	6	6	6	4	6	6	0	1	0	0	6	6	6	2	...is een constante, betrouwbare energiebron,...maakt ons minder afhankelijk van andere landen voor onze energieproductie,...zorgt voor radioactief afval,...kan veel schade veroorzaken als er een kernramp plaatsvindt,...uit thorium biedt nieuwe kansen	3	3	3	3	3	-3	-3	0	2	-2	1	1	1	0	1	Vrouw	Master (HBO / WO)	0	VVD	Indonesisch	Geen geloofsovertuiging	6082996ef873543f5755401d	1	767	24	Female	No		0	0	1	0	1	0
60927d11a42625a45cf91ec3	6	5	6	4	5	5	0	0.1	0	0	3	3	6	1	...is een constante, betrouwbare energiebron,...maakt ons minder afhankelijk van andere landen voor onze energieproductie	-1	1	1	1	1	-2	-3	-2	1	-1	-1	0	0	0	8	Vrouw	HAVO, VWO, MBO2-4	0	VVD	Noord- en/of West-Europees (Noord-Amerika/Oceanië)	Katholiek	60927d11a42625a45cf91ec3	2	599	20	Female	Yes		0	0	0	0	1	0
60992078fcd36a7e03de29ce	3	7	7	7	6	5	0	1	0	0	2	7	7	1	...zal ons helpen de klimaatdoelstellingen te halen,...heeft een lage uitstoot van broeikasgassen,...is een constante, betrouwbare energiebron	2	3	3	2	3	3	3	2	1	0	0	1	-1	0	0	Man	Bachelor (HBO / WO)	0	SP	Noord- en/of West-Europees (Noord-Amerika/Oceanië)	Geen geloofsovertuiging	60992078fcd36a7e03de29ce	1	568	23	Male	Yes		0	1	0	0	0	0
609ebd502fe94eeb64bced90	4	6	4	5	6	5	0	1	0	0	4	4	6	2	...zal ons helpen de klimaatdoelstellingen te halen,...is een constante, betrouwbare energiebron	0	2	1	1	1	-2	-2	0	0	-1	-1	0	0	0	5	Vrouw	HAVO, VWO, MBO2-4	0	D66	Noord- en/of West-Europees (Noord-Amerika/Oceanië)	Geen geloofsovertuiging	609ebd502fe94eeb64bced90	1	418	25	Female	Yes		0	1	0	0	0	0
60a398a45fa5cce6f8ef2a1d	3	4	2	2	5	3	0	0.5	0	0	3	3	4	1	...maakt ons minder afhankelijk van andere landen voor onze energieproductie	0	0	0	0	1	-3	-2	-1	0	0	-1	0	-1	0	5	Vrouw	HAVO, VWO, MBO2-4	0	Weet ik niet	Noord- en/of West-Europees (Noord-Amerika/Oceanië)	Geen geloofsovertuiging	60a398a45fa5cce6f8ef2a1d	2	595	36	Female	No		0	0	0	0	1	0
60c873a65a9883b52f70db6c	5	6	5	2	5	4	0	0.5	0	0	4	3	6	4	...zorgt voor radioactief afval,...kan veel schade veroorzaken als er een kernramp plaatsvindt	1	1	1	1	1	-3	-3	-2	1	-1	0	0	-1	0	1	Vrouw	Bachelor (HBO / WO)	0	ChristenUnie	Noord- en/of West-Europees (Noord-Amerika/Oceanië)	Protestants	60c873a65a9883b52f70db6c	2	459	22	Female	Yes		0	0	1	0	0	0
60d33e3c113764f502bd71c5	6	6	6	6	6	5	4	1	0	0	3	6	6	1	...zal ons helpen de klimaatdoelstellingen te halen,...is veiliger dan fossiele energie,...is een constante, betrouwbare energiebron,...maakt ons minder afhankelijk van andere landen voor onze energieproductie	2	2	2	2	2	0	-1	1	1	1	1	1	-2	0	5	Man	Master (HBO / WO)	0	Volt	Noord- en/of West-Europees (Noord-Amerika/Oceanië)	Geen geloofsovertuiging	60d33e3c113764f502bd71c5	2	425	44	Male	No		0	1	0	0	1	0
60e57ec9bd7729cb6749ecdc	7	7	5	6	6	6	0	1	0	0	4	5	5	3	...zal ons helpen de klimaatdoelstellingen te halen,...is ruimte-efficiënt,...is veiliger dan fossiele energie,...is een constante, betrouwbare energiebron,...brengt hoge kosten met zich mee door de bouw van dure kerncentrales,...duurt lang voordat het er is omdat de bouw van kerncentrales lang duurt	2	3	2	2	3	0	0	0	1	-2	-1	1	-1	0	10	Man	Bachelor (HBO / WO)	0	D66	Noord- en/of West-Europees (Noord-Amerika/Oceanië)	Geen geloofsovertuiging	60e57ec9bd7729cb6749ecdc	1	397	25	Male	No		1	1	0	0	0	0
60e820e6702cf0aa25bf98bb	6	5	2	3	3	6	0	1	0	0	6	7	5	1	...zal ons helpen de klimaatdoelstellingen te halen,...zorgt voor radioactief afval	1	1	1	1	1	-1	-1	0	2	0	1	1	-1	0	0	Man	HAVO, VWO, MBO2-4	0	Volt	Noord- en/of West-Europees (Noord-Amerika/Oceanië)	Geen geloofsovertuiging	60e820e6702cf0aa25bf98bb	1	430	21	Male	Yes		0	1	1	0	0	0
60e89608e4940efd7711248a	6	6	5	4	3	4	2	1	0	0	0	6	4	5	...zal ons helpen de klimaatdoelstellingen te halen,...is een constante, betrouwbare energiebron,...brengt hoge kosten met zich mee door de bouw van dure kerncentrales,...zorgt voor radioactief afval	1	2	2	2	2	0	-1	-1	1	0	1	1	1	0	5	Man	Bachelor (HBO / WO)	0	Weet ik niet	Noord- en/of West-Europees (Noord-Amerika/Oceanië)	Geen geloofsovertuiging	60e89608e4940efd7711248a	1	837	26	Male	No	1	0	1	1	0	0	0
60f833d2fc774b09e3e09758	3	5	4	4	3	3	0	1	0	0	3	4	5	3	...is veiliger dan fossiele energie,...is een constante, betrouwbare energiebron,...zal gedeeltelijk door de staat gefinancierd moeten worden,...zorgt voor radioactief afval	1	1	1	1	1	-1	-2	-1	0	-1	0	0	-1	0	5	Vrouw	HAVO, VWO, MBO2-4	0	Anders	Noord- en/of West-Europees (Noord-Amerika/Oceanië)	Geen geloofsovertuiging	60f833d2fc774b09e3e09758	1	370	21	Female	Yes		0	0	1	1	0	0
60fd7a4b997df202b6dd8f1b	6	6	5	5	4	5	0	1	0	0	5	5	4	2	...is een constante, betrouwbare energiebron	2	2	2	2	3	0	0	0	1	-1	-1	1	0	0	10	Vrouw	HAVO, VWO, MBO2-4	0	GroenLinks	Noord- en/of West-Europees (Noord-Amerika/Oceanië)	Geen geloofsovertuiging	60fd7a4b997df202b6dd8f1b	1	542	21	Female	Yes		0	0	0	0	0	0
60fdb9bad55eb8c5b67f18f4	5	6	2	3	6	5	5	1	0	0	5	6	6	1	...is een constante, betrouwbare energiebron,...zorgt voor radioactief afval	2	3	2	2	3	-2	0	2	1	-2	1	1	-1	0	3	Vrouw	Bachelor (HBO / WO)	1	Partij voor de Dieren	Noord- en/of West-Europees (Noord-Amerika/Oceanië)	Geen geloofsovertuiging	60fdb9bad55eb8c5b67f18f4	1	509	28	Female	No		0	0	1	0	0	0
60fe51a53e922bb50d36ca50	1	2	2	1	3	1	0	1	0	0	4	3	5	2	...brengt hoge kosten met zich mee door de bouw van dure kerncentrales,...zorgt voor radioactief afval	-1	3	2	1	1	-3	-3	-3	0	-1	-1	0	-1	0	0	Vrouw	Bachelor (HBO / WO)	0	VVD	Noord- en/of West-Europees (Noord-Amerika/Oceanië)	Geen geloofsovertuiging	60fe51a53e922bb50d36ca50	2	280	24	Female	DATA_EXPIRED		0	0	1	0	0	0
60ff47c59f3aff4127e3f234	4	5	3	3	3	5	3	0	1	0	4	3	5	3	...is niet per definitie rendabel,...is afhankelijk van beperkte uranium reserves	1	2	2	1	2	-2	-2	-2	0	-1	-2	0	-1	0	10	Vrouw	Bachelor (HBO / WO)	0	D66	Noord- en/of West-Europees (Noord-Amerika/Oceanië)	Geen geloofsovertuiging	60ff47c59f3aff4127e3f234	1	368	22	Female	Yes		0	0	0	0	0	1
60ffb7fd872bb2af280eebd2	5	6	5	5	5	5	0	1	0	0	5	5	6	2	...maakt ons minder afhankelijk van andere landen voor onze energieproductie,...zorgt voor radioactief afval,...kan veel schade veroorzaken als er een kernramp plaatsvindt	1	2	3	2	3	-1	-1	-1	1	0	0	1	-1	0	8	Vrouw	Bachelor (HBO / WO)	0	VVD	Noord- en/of West-Europees (Noord-Amerika/Oceanië)	Geen geloofsovertuiging	60ffb7fd872bb2af280eebd2	2	586	25	Female	No		0	0	1	0	1	0
61043ca1402de259a63df13b	3	2	1	1	2	2	0	1	0	0	3	2	5	2	...zal ons helpen de klimaatdoelstellingen te halen,...maakt ons minder afhankelijk van andere landen voor onze energieproductie,...zal gedeeltelijk door de staat gefinancierd moeten worden,...brengt hoge kosten met zich mee door de bouw van dure kerncentrales,...zorgt voor radioactief afval	1	3	3	2	3	2	1	2	0	-2	0	1	-2	0	5	Anders	HAVO, VWO, MBO2-4	0	GroenLinks	Noord- en/of West-Europees (Noord-Amerika/Oceanië)	Geen geloofsovertuiging	61043ca1402de259a63df13b	2	853	24	Female	No		0	1	1	1	1	0
61070c552063da1fe362cd08	7	7	2	3	5	5	0	1	0	0	2	5	6	1	...zal ons helpen de klimaatdoelstellingen te halen,...maakt ons minder afhankelijk van andere landen voor onze energieproductie,...zorgt voor radioactief afval,...kan veel schade veroorzaken als er een kernramp plaatsvindt,...is niet per definitie rendabel	1	2	3	3	3	-3	-2	-1	1	-1	0	1	-1	0	5	Vrouw	Bachelor (HBO / WO)	0	GroenLinks	Noord- en/of West-Europees (Noord-Amerika/Oceanië)	Geen geloofsovertuiging	61070c552063da1fe362cd08	2	450	24	Female	No		0	1	1	0	1	0
610831f8f5534a770cae4bb3	6	6	6	6	5	5	0	0.5	0	0	5	6	6	4	...is een constante, betrouwbare energiebron,...zou ook kunnen komen uit kleine modulaire reactoren	1	1	2	2	2	-2	3	-1	0	0	1	1	-1	0	3	Man	Bachelor (HBO / WO)	0	D66	Noord- en/of West-Europees (Noord-Amerika/Oceanië)	Geen geloofsovertuiging	610831f8f5534a770cae4bb3	2	464	26	Male	Yes		0	0	0	0	0	0
610949c1646b85ed56eebef0	6	6	3	4	5	7	0	1	0	0	6	7	7	1	...zal ons helpen de klimaatdoelstellingen te halen,...heeft een lage uitstoot van broeikasgassen,...is ruimte-efficiënt,...is veiliger dan fossiele energie,...is een constante, betrouwbare energiebron,...maakt ons minder afhankelijk van andere landen voor onze energieproductie,...zal gedeeltelijk door de staat gefinancierd moeten worden,...duurt lang voordat het er is omdat de bouw van kerncentr…	1	2	2	3	3	-2	-1	-2	0	0	-2	-1	1	0	3	Vrouw	Master (HBO / WO)	0	Weet ik niet	Noord- en/of West-Europees (Noord-Amerika/Oceanië)	Geen geloofsovertuiging	610949c1646b85ed56eebef0	1	378	26	Female	Yes		1	1	1	1	1	0
610e732a3c98b01188806e7b	2	1	1	1	4	4	0	0.4	1	0	4	3	5	4	...heeft een lage uitstoot van broeikasgassen,...duurt lang voordat het er is omdat de bouw van kerncentrales lang duurt,...kan veel schade veroorzaken als er een kernramp plaatsvindt	-1	1	1	0	1	-2	-2	-2	-2	-2	-2	-1	0	0	5	Vrouw	HAVO, VWO, MBO2-4	0	SP	Europees overig	Geen geloofsovertuiging	610e732a3c98b01188806e7b	2	224	19	Female	Yes		0	0	0	0	0	0
611189712a6223bedf8c162d	5	4	3	3	2	3	0	0.3	0	0	4	4	4	2	...heeft een lage uitstoot van broeikasgassen,...is een constante, betrouwbare energiebron,...maakt ons minder afhankelijk van andere landen voor onze energieproductie	1	3	1	3	1	0	0	-2	1	1	0	1	-1	0	2	Vrouw	Bachelor (HBO / WO)	0	Partij voor de Dieren	Overig	Geen geloofsovertuiging	611189712a6223bedf8c162d	2	445	24	Female	Yes		0	0	0	0	1	0
611235f1ab25adacd3c39ed6	5	6	1	2	2	5	0	0	0	0	5	5	6	3	...is een constante, betrouwbare energiebron,...maakt ons minder afhankelijk van andere landen voor onze energieproductie,...zorgt voor radioactief afval	-1	2	2	2	2	-2	0	-2	-1	-1	-1	-1	-1	0	0	Man	Bachelor (HBO / WO)	0	Volt	Noord- en/of West-Europees (Noord-Amerika/Oceanië)	Geen geloofsovertuiging	611235f1ab25adacd3c39ed6	2	471	27	Male	DATA_EXPIRED		0	0	1	0	1	0
611539be6da4fd31733ef697	7	7	2	4	1	2	0	1	0	0	4	4	4	2	...is een constante, betrouwbare energiebron,...maakt ons minder afhankelijk van andere landen voor onze energieproductie,...zorgt voor radioactief afval,...kan veel schade veroorzaken als er een kernramp plaatsvindt	2	0	0	0	0	0	0	0	1	-1	0	2	0	0	10	Vrouw	Bachelor (HBO / WO)	0	Partij voor de Dieren	Noord- en/of West-Europees (Noord-Amerika/Oceanië)	Geen geloofsovertuiging	611539be6da4fd31733ef697	2	361	25	Female	Yes		0	0	1	0	1	0
6116d3e040d816a2d509a28a	3	5	2	2	4	3	0	1	1	0	4	3	4	4	...brengt hoge kosten met zich mee door de bouw van dure kerncentrales,...duurt lang voordat het er is omdat de bouw van kerncentrales lang duurt,...zorgt voor radioactief afval,...is niet per definitie rendabel	1	1	1	0	2	-3	2	-1	0	-2	-1	0	-1	0	4	Vrouw	Bachelor (HBO / WO)	0	GroenLinks	Noord- en/of West-Europees (Noord-Amerika/Oceanië)	Geen geloofsovertuiging	6116d3e040d816a2d509a28a	2	654	21	Female	Yes		0	0	1	0	0	0
6138fc6df08e00e96682f9ee	2	3	6	3	4	1	5	0.5	0	0	2	4	3	4	...zal ons helpen de klimaatdoelstellingen te halen,...maakt ons minder afhankelijk van andere landen voor onze energieproductie	1	0	0	0	1	-1	0	0	0	-1	0	0	0	0	0	Man	Bachelor (HBO / WO)	1	Weet ik niet	Noord- en/of West-Europees (Noord-Amerika/Oceanië)	Geen geloofsovertuiging	6138fc6df08e00e96682f9ee	2	611	23	Male	Yes		0	1	0	0	1	0
614368f935e65dafb1dbd6c1	5	4	2	1	4	3	0	0	0	0	5	5	3	5	...zal ons helpen de klimaatdoelstellingen te halen,...heeft een lage uitstoot van broeikasgassen,...zorgt voor radioactief afval,...kan veel schade veroorzaken als er een kernramp plaatsvindt	1	2	2	1	2	-2	-1	-1	-1	-1	-1	-2	-1	0	0	Man	Bachelor (HBO / WO)	1	PvdA	Noord- en/of West-Europees (Noord-Amerika/Oceanië)	Geen geloofsovertuiging	614368f935e65dafb1dbd6c1	1	787	31	Male	Yes		0	1	1	0	0	0
615e07324ef7cda1da916a04	6	6	3	4	6	6	0	0.2	0	0	5	6	6	2	...maakt ons minder afhankelijk van andere landen voor onze energieproductie,...duurt lang voordat het er is omdat de bouw van kerncentrales lang duurt,...zorgt voor radioactief afval	2	2	2	1	3	0	-2	0	1	-1	0	0	-1	0	5	Man	Master (HBO / WO)	0	PvdA	Noord- en/of West-Europees (Noord-Amerika/Oceanië)	Geen geloofsovertuiging	615e07324ef7cda1da916a04	2	568	32	Male	No		0	0	1	0	1	0
6164af0798c64133ec3b247a	6	7	5	6	6	7	0	1	0	0	5	6	6	1	...heeft een lage uitstoot van broeikasgassen,...is een constante, betrouwbare energiebron	1	2	2	2	3	-2	-3	-2	0	1	0	1	-1	0	5	Vrouw	Bachelor (HBO / WO)	0	Partij voor de Dieren	Noord- en/of West-Europees (Noord-Amerika/Oceanië)	Geen geloofsovertuiging	6164af0798c64133ec3b247a	1	489	25	Female	Yes		0	0	0	0	0	0
616932587850966d81dd97b8	5	4	3	3	5	4	5	0.5	1	0	4	6	5	2	...maakt ons minder afhankelijk van andere landen voor onze energieproductie,...brengt hoge kosten met zich mee door de bouw van dure kerncentrales,...zorgt voor radioactief afval	-2	-2	-2	-2	-1	-3	-2	-2	-1	-1	-1	-1	0	0	5	Anders	HAVO, VWO, MBO2-4	0	Anders	Noord- en/of West-Europees (Noord-Amerika/Oceanië)	Geen geloofsovertuiging	616932587850966d81dd97b8	1	541	22	Female	Yes		0	0	1	0	1	0
6306675006944fb9dc5b859f	6	6	2	3	2	6	1	1	0	0	2	7	6	2	...is een constante, betrouwbare energiebron,...maakt ons minder afhankelijk van andere landen voor onze energieproductie,...kan veel schade veroorzaken als er een kernramp plaatsvindt	2	2	2	2	3	-1	-2	-1	2	1	1	1	0	0	10	Man	HAVO, VWO, MBO2-4	0	Weet ik niet	Noord- en/of West-Europees (Noord-Amerika/Oceanië)	Geen geloofsovertuiging	6306675006944fb9dc5b859f	2	717	19	Male	Yes		0	0	0	0	1	0
63067171372a71431dcbac00	5	4	3	2	4	3	0	0	0	0	4	3	6	2	...zorgt voor radioactief afval,...kan veel schade veroorzaken als er een kernramp plaatsvindt	1	0	-2	-1	-1	-1	1	-2	0	1	0	1	1	0	0	Man	Bachelor (HBO / WO)	0	Volt	Noord- en/of West-Europees (Noord-Amerika/Oceanië)	Geen geloofsovertuiging	63067171372a71431dcbac00	2	858	22	Male	Yes		0	0	1	0	0	0
6310a3081fccdb67ac76a101	5	6	3	4	6	3	0	1	1	0	5	5	6	2	...zal ons helpen de klimaatdoelstellingen te halen,...heeft een lage uitstoot van broeikasgassen,...maakt ons minder afhankelijk van andere landen voor onze energieproductie,...brengt hoge kosten met zich mee door de bouw van dure kerncentrales	1	2	1	1	2	-2	-2	-2	1	-1	1	1	-1	0	5	Vrouw	HAVO, VWO, MBO2-4	0	D66	Noord- en/of West-Europees (Noord-Amerika/Oceanië)	Katholiek	6310a3081fccdb67ac76a101	1	641	18	Female	Yes		0	1	0	0	1	0
6310a375d85846107d44585b	6	6	2	5	6	4	9	0.6	1	0	5	5	5	1	...maakt ons minder afhankelijk van andere landen voor onze energieproductie	1	2	2	3	3	0	0	-1	1	-2	0	0	0	0	9	Man	Bachelor (HBO / WO)	0	Weet ik niet	Noord- en/of West-Europees (Noord-Amerika/Oceanië)	Geen geloofsovertuiging	6310a375d85846107d44585b	2	520	24	Male	Yes		0	0	0	0	1	0
6310a3ffc3b0a98b26445843	5	6	4	5	2	5	0	1	0	0	3	7	7	2	...zal ons helpen de klimaatdoelstellingen te halen,...is een constante, betrouwbare energiebron,...zorgt voor radioactief afval	2	2	2	2	2	0	0	1	1	-1	1	1	0	0	0	Man	Bachelor (HBO / WO)	0	GroenLinks	Noord- en/of West-Europees (Noord-Amerika/Oceanië)	Geen geloofsovertuiging	6310a3ffc3b0a98b26445843	1	361	28	Male	No		0	1	1	0	0	0
6310a45460f4d44444f89898	1	2	6	1	2	1	0	1	0	0	0	5	5	3	...maakt ons minder afhankelijk van andere landen voor onze energieproductie,...zorgt voor radioactief afval,...is niet per definitie rendabel,...is afhankelijk van beperkte uranium reserves	2	3	1	1	2	-1	0	-1	1	-1	2	1	1	0	4	Man	HAVO, VWO, MBO2-4	0	VVD	Noord- en/of West-Europees (Noord-Amerika/Oceanië)	Geen geloofsovertuiging	6310a45460f4d44444f89898	2	781	28	Male	No	1	0	0	1	0	1	1
6310a56dafae156fb6900dd2	4	4	6	2	5	2	0	1	0	0	0	4	6	3	...zal ons helpen de klimaatdoelstellingen te halen,...heeft een lage uitstoot van broeikasgassen,...maakt ons minder afhankelijk van andere landen voor onze energieproductie,...zal gedeeltelijk door de staat gefinancierd moeten worden,...brengt hoge kosten met zich mee door de bouw van dure kerncentrales,...duurt lang voordat het er is omdat de bouw van kerncentrales lang duurt,...zorgt voor rad…	3	3	1	2	1	-1	-2	0	2	1	2	2	0	0	3	Man	Bachelor (HBO / WO)	0	ChristenUnie	Noord- en/of West-Europees (Noord-Amerika/Oceanië)	Protestants	6310a56dafae156fb6900dd2	2	519	24	Male	Yes	1	0	1	1	1	1	0
6310a5a385418cbde31a577e	7	6	5	5	6	6	0	1	0	0	0	7	6	1	...maakt ons minder afhankelijk van andere landen voor onze energieproductie,...kan veel schade veroorzaken als er een kernramp plaatsvindt	3	3	3	3	3	0	-1	-1	2	0	2	2	-1	0	10	Man	Bachelor (HBO / WO)	0	Volt	Noord- en/of West-Europees (Noord-Amerika/Oceanië)	Geen geloofsovertuiging	6310a5a385418cbde31a577e	2	2137	25	Male	Yes	1	0	0	0	0	1	0
6310a5ca8393e196f3b36cbd	6	5	4	5	4	5	0	1	0	0	4	6	5	5	...zal ons helpen de klimaatdoelstellingen te halen,...is veiliger dan fossiele energie,...is een constante, betrouwbare energiebron	2	1	2	2	0	2	1	1	1	2	1	2	1	0	10	Man	Master (HBO / WO)	0	Partij voor de Dieren	Europees overig	Geen geloofsovertuiging	6310a5ca8393e196f3b36cbd	1	398	26	Male	No		0	1	0	0	0	0
6310b1542b23c02e3a7a2c57	3	4	1	1	1	2	0	0	0	0	0	1	5	3	...zal ons helpen de klimaatdoelstellingen te halen	-3	-3	-3	-3	-3	-3	-3	-3	0	-2	-2	-2	-1	0	5	Vrouw	Bachelor (HBO / WO)	0	VVD	Noord- en/of West-Europees (Noord-Amerika/Oceanië)	Geen geloofsovertuiging	6310b1542b23c02e3a7a2c57	1	482	36	Female	No	1	0	1	0	0	0	0
6310b18d94b9d69cb374e1fd	3	4	5	4	5	3	0	0	0	0	4	5	6	3	...is een constante, betrouwbare energiebron,...zorgt voor radioactief afval	-2	3	0	1	2	-2	-2	0	0	-2	-1	-1	-1	0	0	Vrouw	Bachelor (HBO / WO)	0	PvdA	Surinaams	Geen geloofsovertuiging	6310b18d94b9d69cb374e1fd	1	529	23	Female	Yes		0	0	1	0	0	0
6310b2b455acdb7e2a5a390f	6	6	4	2	6	6	0	1	0	0	2	3	5	2	...zal ons helpen de klimaatdoelstellingen te halen,...heeft een lage uitstoot van broeikasgassen,...is een constante, betrouwbare energiebron,...maakt ons minder afhankelijk van andere landen voor onze energieproductie,...zorgt voor radioactief afval,...kan veel schade veroorzaken als er een kernramp plaatsvindt,...uit thorium biedt nieuwe kansen	2	2	1	1	1	0	0	0	1	-1	0	1	0	0	10	Man	Master (HBO / WO)	0	Volt	Noord- en/of West-Europees (Noord-Amerika/Oceanië)	Geen geloofsovertuiging	6310b2b455acdb7e2a5a390f	1	672	29	Male	No		0	1	1	0	1	0
6310b3b2e7bb51bdc26583d0	5	5	2	4	5	5	0	1	0	0	4	6	5	3	...zal ons helpen de klimaatdoelstellingen te halen,...heeft een lage uitstoot van broeikasgassen,...is ruimte-efficiënt,...is veiliger dan fossiele energie,...is een constante, betrouwbare energiebron,...maakt ons minder afhankelijk van andere landen voor onze energieproductie,...zal gedeeltelijk door de staat gefinancierd moeten worden,...zorgt voor radioactief afval	2	2	2	0	1	0	0	1	1	-2	-2	1	0	1	5	Man	Bachelor (HBO / WO)	0	Volt	Europees overig	Geen geloofsovertuiging	6310b3b2e7bb51bdc26583d0	1	427	27	Male	Yes		1	1	1	1	1	0
6310c693809cf6f3f1180f09	3	5	4	2	4	3	0	1	1	0	4	4	5	3	...is een constante, betrouwbare energiebron,...zal gedeeltelijk door de staat gefinancierd moeten worden,...zorgt voor radioactief afval	1	2	1	2	2	-2	-2	-2	1	-1	0	1	1	0	5	Man	HAVO, VWO, MBO2-4	0	Weet ik niet	Noord- en/of West-Europees (Noord-Amerika/Oceanië)	Geen geloofsovertuiging	6310c693809cf6f3f1180f09	2	524	20	Male	Yes		0	0	1	1	0	0
6310ead200c5cd0e8f529e9e	2	6	5	4	5	2	8	0.5	0	0	6	5	5	2	...zal ons helpen de klimaatdoelstellingen te halen,...heeft een lage uitstoot van broeikasgassen,...is veiliger dan fossiele energie,...is een constante, betrouwbare energiebron,...duurt lang voordat het er is omdat de bouw van kerncentrales lang duurt,...zorgt voor radioactief afval	3	1	1	3	2	-1	2	1	2	1	2	2	0	0	5	Man	Bachelor (HBO / WO)	1	Ja21	Noord- en/of West-Europees (Noord-Amerika/Oceanië)	Katholiek	6310ead200c5cd0e8f529e9e	1	830	30	Male	No		0	1	1	0	0	0
631113e0edc417962ab2524a	5	5	4	3	5	4	0	1	0	0	5	4	5	5	...heeft een lage uitstoot van broeikasgassen,...zorgt voor radioactief afval	1	0	1	2	2	-1	-2	-1	1	-2	1	1	-2	0	10	Vrouw	Bachelor (HBO / WO)	0	Volt	Noord- en/of West-Europees (Noord-Amerika/Oceanië)	Geen geloofsovertuiging	631113e0edc417962ab2524a	1	573	33	Female	No		0	0	1	0	0	0
63119c4e8ac63c762f079b41	5	6	7	4	4	6	5	0.8	0	0	3	4	5	3	...maakt ons minder afhankelijk van andere landen voor onze energieproductie,...kan veel schade veroorzaken als er een kernramp plaatsvindt	2	2	2	2	3	-2	-2	0	1	1	0	1	0	0	5	Vrouw	Bachelor (HBO / WO)	0	Volt	Noord- en/of West-Europees (Noord-Amerika/Oceanië)	Protestants	63119c4e8ac63c762f079b41	2	687	22	Female	Yes		0	0	0	0	1	0
6311a97bf8a1e247b984633e	6	6	3	2	5	4	0	0.5	0	0	4	6	7	2	...is een constante, betrouwbare energiebron,...maakt ons minder afhankelijk van andere landen voor onze energieproductie	1	2	2	0	3	-2	-3	-1	0	-1	0	0	-1	0	5	Vrouw	Bachelor (HBO / WO)	0	VVD	Noord- en/of West-Europees (Noord-Amerika/Oceanië)	Geen geloofsovertuiging	6311a97bf8a1e247b984633e	2	656	40	Female	No		0	0	0	0	1	0
6315e842f478eaaeb9f00cd2	6	5	1	2	3	2	0	0.5	0	0	2	3	7	2	...is een constante, betrouwbare energiebron,...maakt ons minder afhankelijk van andere landen voor onze energieproductie,...brengt hoge kosten met zich mee door de bouw van dure kerncentrales,...zorgt voor radioactief afval,...kan veel schade veroorzaken als er een kernramp plaatsvindt	2	2	2	2	3	-3	-3	-1	0	-2	0	0	-1	0	10	Vrouw	Bachelor (HBO / WO)	0	Weet ik niet	Surinaams	Geen geloofsovertuiging	6315e842f478eaaeb9f00cd2	2	1004	35	Female	No		0	0	1	0	1	0
6315fa9eece97c76018056d6	6	6	3	2	6	6	0	1	0	0	6	5	4	2	...is een constante, betrouwbare energiebron,...maakt ons minder afhankelijk van andere landen voor onze energieproductie,...brengt hoge kosten met zich mee door de bouw van dure kerncentrales,...duurt lang voordat het er is omdat de bouw van kerncentrales lang duurt	1	1	2	3	1	-2	-1	-2	1	-1	-2	-2	-2	0	0	Man	Master (HBO / WO)	1	PVV	Noord- en/of West-Europees (Noord-Amerika/Oceanië)	Katholiek	6315fa9eece97c76018056d6	2	402	24	Male	Yes		0	0	0	0	1	0
6315fd96abc9880cddac4b59	5	3	5	2	4	3	5	0.8	0	0	4	5	6	3	...is een constante, betrouwbare energiebron,...maakt ons minder afhankelijk van andere landen voor onze energieproductie,...zorgt voor radioactief afval,...kan veel schade veroorzaken als er een kernramp plaatsvindt	-2	-2	-2	-2	-2	-2	-2	-2	-2	-2	-1	-2	-2	0	3	Man	Bachelor (HBO / WO)	1	D66	Noord- en/of West-Europees (Noord-Amerika/Oceanië)	Geen geloofsovertuiging	6315fd96abc9880cddac4b59	2	514	36	Male	No		0	0	1	0	1	0
631a0053107a6fba11a0b90a	3	6	5	5	5	4	0	1	0	0	5	6	7	3	...zal ons helpen de klimaatdoelstellingen te halen,...is ruimte-efficiënt,...is een constante, betrouwbare energiebron,...kan veel schade veroorzaken als er een kernramp plaatsvindt	1	2	3	3	2	0	-1	-2	1	1	1	1	0	0	5	Man	Master (HBO / WO)	0	Weet ik niet	Europees overig	Geen geloofsovertuiging	631a0053107a6fba11a0b90a	1	439	45	Male	No		1	1	0	0	0	0
631a0259b52a0eeacdf54b89	5	5	3	2	4	7	0	1	0	0	0	7	5	2	...zal ons helpen de klimaatdoelstellingen te halen,...is een constante, betrouwbare energiebron	3	3	3	2	2	2	0	0	1	0	0	1	0	0	5	Man	HAVO, VWO, MBO2-4	0	Volt	Noord- en/of West-Europees (Noord-Amerika/Oceanië)	Geen geloofsovertuiging	631a0259b52a0eeacdf54b89	1	533	22	Male	Yes	1	0	1	0	0	0	0
631a045a66454f2681295678	2	5	6	3	6	6	0	0.1	0	0	2	6	4	4	...zal ons helpen de klimaatdoelstellingen te halen	-3	0	1	0	3	-3	-3	0	-1	0	-2	-1	0	0	5	Vrouw	VMBO, HAVO / VWO onderbouw, MBO1	1	GroenLinks	Europees overig	Geen geloofsovertuiging	631a045a66454f2681295678	2	494	52	Female	No		0	1	0	0	0	0
631a0fc53566c86752b105cf	5	6	6	4	5	4	8	0.8	0	0	5	6	4	5	...is een constante, betrouwbare energiebron,...maakt ons minder afhankelijk van andere landen voor onze energieproductie,...zorgt voor radioactief afval,...kan veel schade veroorzaken als er een kernramp plaatsvindt	2	1	2	2	2	-1	-1	0	1	1	1	1	0	0	5	Man	Bachelor (HBO / WO)	0	Partij voor de Dieren	Noord- en/of West-Europees (Noord-Amerika/Oceanië)	Geen geloofsovertuiging	631a0fc53566c86752b105cf	2	721	21	Male	Yes		0	0	1	0	1	0
631a1795de5efe7d3395caa3	6	5	4	4	5	4	0	1	0	0	5	6	5	3	...zal ons helpen de klimaatdoelstellingen te halen,...is een constante, betrouwbare energiebron,...maakt ons minder afhankelijk van andere landen voor onze energieproductie,...zorgt voor radioactief afval,...kan veel schade veroorzaken als er een kernramp plaatsvindt	1	1	1	2	2	-1	0	-1	0	1	0	1	0	0	3	Man	Master (HBO / WO)	0	Anders	Noord- en/of West-Europees (Noord-Amerika/Oceanië)	Katholiek	631a1795de5efe7d3395caa3	2	526	23	Male	No		0	1	1	0	1	0
631a17ce447900d73f5307a4	5	5	6	2	5	2	0	0	1	0	2	2	5	3	...is veiliger dan fossiele energie,...maakt ons minder afhankelijk van andere landen voor onze energieproductie,...zal gedeeltelijk door de staat gefinancierd moeten worden	-1	-2	2	-2	2	2	-2	-1	-2	-1	-1	-2	-1	0	3	Man	Bachelor (HBO / WO)	0	PVV	Noord- en/of West-Europees (Noord-Amerika/Oceanië)	Geen geloofsovertuiging	631a17ce447900d73f5307a4	1	1642	32	Male	No		0	0	0	1	1	0
631a1dab71ae385adb34959f	6	6	7	5	5	4	0	0.5	0	0	5	5	6	5	...zal ons helpen de klimaatdoelstellingen te halen,...heeft een lage uitstoot van broeikasgassen,...is veiliger dan fossiele energie,...maakt ons minder afhankelijk van andere landen voor onze energieproductie,...duurt lang voordat het er is omdat de bouw van kerncentrales lang duurt	1	2	2	2	1	-1	-2	1	1	-2	-1	0	-1	0	10	Vrouw	Bachelor (HBO / WO)	0	GroenLinks	Noord- en/of West-Europees (Noord-Amerika/Oceanië)	Geen geloofsovertuiging	631a1dab71ae385adb34959f	1	440	20	Female	Yes		0	1	0	0	1	0
631b4384ee884549e1ccfaab	2	4	4	1	3	2	0	0.8	0	0	2	3	5	3	...maakt ons minder afhankelijk van andere landen voor onze energieproductie,...brengt hoge kosten met zich mee door de bouw van dure kerncentrales	-1	-1	-2	-2	-1	-2	-3	-2	-1	0	-2	0	-1	0	8	Vrouw	Bachelor (HBO / WO)	0	Weet ik niet	Noord- en/of West-Europees (Noord-Amerika/Oceanië)	Geen geloofsovertuiging	631b4384ee884549e1ccfaab	2	492	24	Female	No		0	0	0	0	1	0
631b6383819290c9a5fbc9b1	3	3	4	3	4	3	0	1	1	1	3	4	3	4	...heeft een lage uitstoot van broeikasgassen,...is veiliger dan fossiele energie,...duurt lang voordat het er is omdat de bouw van kerncentrales lang duurt,...uit thorium biedt nieuwe kansen	0	0	0	0	0	0	0	0	-1	-1	-1	-1	-1	0	1	Vrouw	VMBO, HAVO / VWO onderbouw, MBO1	1	Weet ik niet	Noord- en/of West-Europees (Noord-Amerika/Oceanië)	Geen geloofsovertuiging	631b6383819290c9a5fbc9b1	1	559	26	Female	Yes		0	0	0	0	0	0
631d856a759b705aae302123	4	2	6	1	6	2	0	0.5	0	0	4	4	5	3	...zal ons helpen de klimaatdoelstellingen te halen	-3	1	1	0	2	-1	1	-2	0	-2	-2	0	-1	0	0	Vrouw	HAVO, VWO, MBO2-4	0	Partij voor de Dieren	Noord- en/of West-Europees (Noord-Amerika/Oceanië)	Geen geloofsovertuiging	631d856a759b705aae302123	1	394	21	Female	Yes		0	1	0	0	0	0
631f31027bd51f8283d923d4	5	6	7	2	3	4	0	1	0	0	5	5	6	2	...zal ons helpen de klimaatdoelstellingen te halen,...maakt ons minder afhankelijk van andere landen voor onze energieproductie,...zal gedeeltelijk door de staat gefinancierd moeten worden,...zorgt voor radioactief afval	3	3	3	2	3	2	1	3	2	0	2	1	1	0	5	Man	Master (HBO / WO)	0	D66	Noord- en/of West-Europees (Noord-Amerika/Oceanië)	Geen geloofsovertuiging	631f31027bd51f8283d923d4	2	2047	26	Male	Yes		0	1	1	1	1	0
631f4185dfc1351a9feec764	6	6	3	5	6	3	0	1	0	0	4	5	6	2	...is een constante, betrouwbare energiebron	1	1	0	2	3	2	2	1	0	-1	0	0	-1	0	0	Man	Master (HBO / WO)	1	D66	Noord- en/of West-Europees (Noord-Amerika/Oceanië)	Geen geloofsovertuiging	631f4185dfc1351a9feec764	1	1023	23	Male	Yes		0	0	0	0	0	0
6325c96640341bebb96bde9a	3	5	6	3	7	4	6	1	0	0	5	1	6	2	...zal ons helpen de klimaatdoelstellingen te halen,...is veiliger dan fossiele energie,...is een constante, betrouwbare energiebron	1	3	3	3	3	-1	0	2	2	-2	0	2	-1	0	5	Man	HAVO, VWO, MBO2-4	1	Ja21	Noord- en/of West-Europees (Noord-Amerika/Oceanië)	Geen geloofsovertuiging	6325c96640341bebb96bde9a	1	640	32	Male	No		0	1	0	0	0	0
6328d4877e63ce0d7e09f95a	7	6	2	6	6	7	0	1	0	0	7	7	7	5	...is een constante, betrouwbare energiebron,...zorgt voor radioactief afval	3	2	3	2	2	-1	0	0	2	0	1	2	-1	0	5	Man	Bachelor (HBO / WO)	0	D66	Noord- en/of West-Europees (Noord-Amerika/Oceanië)	Geen geloofsovertuiging	6328d4877e63ce0d7e09f95a	1	429	28	Male	No		0	0	1	0	0	0
6328f097d29f11d4f58872e9	7	7	2	3	3	5	0	1	0	0	6	4	6	1	...zal ons helpen de klimaatdoelstellingen te halen,...is een constante, betrouwbare energiebron,...zorgt voor radioactief afval	0	2	2	2	2	-2	-2	0	1	-1	-1	0	-2	0	10	Vrouw	HAVO, VWO, MBO2-4	0	Volt	Europees overig	Geen geloofsovertuiging	6328f097d29f11d4f58872e9	2	543	19	Female	Yes		0	1	1	0	0	0
632dcb8cc36cd0e095f91896	4	3	4	2	2	3	0	1	0	0	4	4	4	3	...zorgt voor radioactief afval	-1	0	0	1	0	-1	-1	0	0	0	-1	0	-1	0	10	Vrouw	HAVO, VWO, MBO2-4	0	DENK	Europees overig	Anders	632dcb8cc36cd0e095f91896	2	412	24	Female	Yes		0	0	1	0	0	0
6331e9c5ec9d3470eaf7c101	7	7	1	5	7	7	0	1	0	0	0	7	7	1	...is een constante, betrouwbare energiebron	3	3	3	3	3	-3	-3	-3	2	1	1	2	1	1	0	Man	Master (HBO / WO)	0	D66	Noord- en/of West-Europees (Noord-Amerika/Oceanië)	Geen geloofsovertuiging	6331e9c5ec9d3470eaf7c101	2	549	36	Male	No	1	0	0	0	0	0	0
6332b6a0502976a6258d245e	6	6	4	4	3	4	0	1	0	0	4	5	5	3	...zal ons helpen de klimaatdoelstellingen te halen,...is een constante, betrouwbare energiebron	3	3	2	3	3	-1	-1	0	1	-1	1	1	-1	0	5	Man	HAVO, VWO, MBO2-4	0	Ja21	Noord- en/of West-Europees (Noord-Amerika/Oceanië)	Geen geloofsovertuiging	6332b6a0502976a6258d245e	1	429	21	Male	Yes		0	1	0	0	0	0
633338186d539e14c5e45802	7	5	1	1	3	5	0	1	0	0	7	7	7	1	...is veiliger dan fossiele energie,...maakt ons minder afhankelijk van andere landen voor onze energieproductie,...zorgt voor radioactief afval	-3	3	3	3	3	-3	-1	-3	0	-2	-2	0	-1	0	5	Vrouw	Bachelor (HBO / WO)	0	PvdA	Europees overig	Geen geloofsovertuiging	633338186d539e14c5e45802	2	729	25	Female	No		0	0	1	0	1	0
6334d362b96985415825091b	3	4	1	3	5	4	0	1	0	0	4	4	4	3	...is veiliger dan fossiele energie,...zal gedeeltelijk door de staat gefinancierd moeten worden	1	2	2	2	2	0	0	0	1	-1	-1	0	0	0	5	Vrouw	Bachelor (HBO / WO)	0	D66	Noord- en/of West-Europees (Noord-Amerika/Oceanië)	Geen geloofsovertuiging	6334d362b96985415825091b	2	607	24	Female	Yes		0	0	0	1	0	0
633942dfb1b2145fa6ad623f	5	4	6	3	4	5	5	0.6	0	0	3	5	4	2	...zal ons helpen de klimaatdoelstellingen te halen,...heeft een lage uitstoot van broeikasgassen,...kan veel schade veroorzaken als er een kernramp plaatsvindt	1	1	2	1	0	-1	2	2	1	-1	0	1	-2	0	10	Man	Master (HBO / WO)	0	Volt	Noord- en/of West-Europees (Noord-Amerika/Oceanië)	Geen geloofsovertuiging	633942dfb1b2145fa6ad623f	1	512	30	Male	No		0	1	0	0	0	0
633d2d3a83ba6736ab1036d2	7	7	4	7	7	7	0	0.5	0	0	4	4	5	2	...zal ons helpen de klimaatdoelstellingen te halen,...zorgt voor radioactief afval,...kan veel schade veroorzaken als er een kernramp plaatsvindt	-1	1	2	1	-2	-3	-3	-3	-1	-2	-2	-1	0	0	5	Vrouw	HAVO, VWO, MBO2-4	0	GroenLinks	Turks	Moslim	633d2d3a83ba6736ab1036d2	1	769	20	Female	Yes		0	1	1	0	0	0
633ee50b54ed2ced2f8e2b47	4	6	6	4	5	5	0	0.9	0	0	6	4	6	1	...zal ons helpen de klimaatdoelstellingen te halen,...zal gedeeltelijk door de staat gefinancierd moeten worden	1	1	1	2	3	-1	-1	1	1	-2	-1	0	-1	0	10	Vrouw	Bachelor (HBO / WO)	0	Partij voor de Dieren	Europees overig	Geen geloofsovertuiging	633ee50b54ed2ced2f8e2b47	1	645	28	Female	No		0	1	0	1	0	0
6341258618bd26e47d901d74	5	5	5	3	4	4	5	0.8	0	0	7	5	6	2	...zal ons helpen de klimaatdoelstellingen te halen,...heeft een lage uitstoot van broeikasgassen,...is een constante, betrouwbare energiebron,...kan veel schade veroorzaken als er een kernramp plaatsvindt	3	3	3	3	3	2	0	1	2	1	1	2	-1	0	6	Man	Master (HBO / WO)	0	SGP	Noord- en/of West-Europees (Noord-Amerika/Oceanië)	Geen geloofsovertuiging	6341258618bd26e47d901d74	1	391	38	Male	No		0	1	0	0	0	0
634293307927aeeda1caac18	3	5	1	2	5	3	2	0.5	1	0	2	2	5	1	...brengt hoge kosten met zich mee door de bouw van dure kerncentrales,...zorgt voor radioactief afval	2	1	2	1	-2	-1	-2	0	1	0	1	0	0	0	5	Man	HAVO, VWO, MBO2-4	0	Weet ik niet	Europees overig	Geen geloofsovertuiging	634293307927aeeda1caac18	1	403	22	Male	Yes		0	0	1	0	0	0
63455e6bcd2bc21f42d805f8	6	4	3	2	3	4	0	0.5	0	0	4	3	6	1	...zal ons helpen de klimaatdoelstellingen te halen,...is een constante, betrouwbare energiebron,...maakt ons minder afhankelijk van andere landen voor onze energieproductie	0	-1	1	3	3	0	0	2	1	-1	0	0	1	0	1	Man	Bachelor (HBO / WO)	0	VVD	Noord- en/of West-Europees (Noord-Amerika/Oceanië)	Geen geloofsovertuiging	63455e6bcd2bc21f42d805f8	1	410	25	Male	No		0	1	0	0	1	0
634837e16b5ab43c99ddac4c	5	7	5	4	7	6	0	0.2	1	0	7	5	7	1	...zal ons helpen de klimaatdoelstellingen te halen	3	2	3	2	3	-1	0	-1	2	0	2	2	0	1	0	Man	HAVO, VWO, MBO2-4	0	Volt	Noord- en/of West-Europees (Noord-Amerika/Oceanië)	Geen geloofsovertuiging	634837e16b5ab43c99ddac4c	1	543	19	Male	Yes		0	1	0	0	0	0
634d7731dc3466fb9f2ac2cb	7	7	1	4	4	5	0	1	0	0	5	3	4	3	...maakt ons minder afhankelijk van andere landen voor onze energieproductie,...duurt lang voordat het er is omdat de bouw van kerncentrales lang duurt,...zorgt voor radioactief afval,...kan veel schade veroorzaken als er een kernramp plaatsvindt	1	0	1	1	2	0	-2	-1	0	-2	-1	1	-2	0	2	Man	Bachelor (HBO / WO)	0	Anders	Noord- en/of West-Europees (Noord-Amerika/Oceanië)	Geen geloofsovertuiging	634d7731dc3466fb9f2ac2cb	2	873	27	Male	No		0	0	1	0	1	0
634d785d7831156542c4b93b	5	5	3	3	5	4	0	1	0	0	5	5	4	3	...heeft een lage uitstoot van broeikasgassen,...is veiliger dan fossiele energie	2	2	1	2	0	0	-2	-2	1	0	1	1	0	0	5	Man	Bachelor (HBO / WO)	0	VVD	Noord- en/of West-Europees (Noord-Amerika/Oceanië)	Geen geloofsovertuiging	634d785d7831156542c4b93b	1	459	24	Male	No		0	0	0	0	0	0
634db0b0306bf84f2705fd75	6	7	5	6	4	7	4	0.8	0	0	7	1	7	2	...is een constante, betrouwbare energiebron	0	2	2	2	2	0	-1	1	1	0	0	1	0	0	5	Vrouw	HAVO, VWO, MBO2-4	1	Weet ik niet	Noord- en/of West-Europees (Noord-Amerika/Oceanië)	Geen geloofsovertuiging	634db0b0306bf84f2705fd75	1	706	52	Female	No		0	0	0	0	0	0
634dd74ffd2b7e6d35529235	2	6	5	2	5	1	0	1	0	0	0	4	5	1	...is een constante, betrouwbare energiebron,...maakt ons minder afhankelijk van andere landen voor onze energieproductie,...zal gedeeltelijk door de staat gefinancierd moeten worden,...duurt lang voordat het er is omdat de bouw van kerncentrales lang duurt,...zorgt voor radioactief afval	3	0	3	3	3	0	0	1	2	0	1	1	0	0	5	Man	HAVO, VWO, MBO2-4	1	Forum voor Democratie	Noord- en/of West-Europees (Noord-Amerika/Oceanië)	Geen geloofsovertuiging	634dd74ffd2b7e6d35529235	2	356	31	Male	No	1	0	0	1	1	1	0
558841bdfdf99b4020ba0902							0	1								-1	-1	-1	0	1	-3	-2	-2	0	-2	-2	-1	-1			Man	Bachelor (HBO / WO)		GroenLinks	Noord- en/of West-Europees (Noord-Amerika/Oceanië)	Geen geloofsovertuiging				28	Male	0
559edf64fdf99b2537152084							0	1								0	1	1	1	1	-2	-1	-1	0	0	0	0	0			Vrouw	Master (HBO / WO)		Partij voor de Dieren	Noord- en/of West-Europees (Noord-Amerika/Oceanië)	Geen geloofsovertuiging				34	Female	0
561fcb95ed6e5a000bc7eaa2							0	0								0	1	2	2	-2	-2	-1	-1	1	-1	-2	1	-1			Man	Master (HBO / WO)		VVD	Noord- en/of West-Europees (Noord-Amerika/Oceanië)	Geen geloofsovertuiging				27	Male	0
5751477b947a3d0007b53c2c							5	0								-3	1	-2	1	1	-3	-3	-2	-2	-2	-2	-2	-2			Vrouw	Master (HBO / WO)		Partij voor de Dieren	Noord- en/of West-Europees (Noord-Amerika/Oceanië)	Geen geloofsovertuiging				46	Female	0
5796466d25cb71000128b16c							0	0								-3	-2	-2	-2	0	-3	0	-2	-1	-1	-2	-1	-1			Man	VMBO, HAVO / VWO onderbouw, MBO1		PVV	Noord- en/of West-Europees (Noord-Amerika/Oceanië)	Katholiek				52	Male	0
58dcc0e5a485ec0001691476							0	0								2	3	2	0	1	-2	-2	-1	1	-1	1	1	-1			Man	Doctoraat, PhD		VVD	Noord- en/of West-Europees (Noord-Amerika/Oceanië)	Geen geloofsovertuiging				47	Male	0
5abfe95ce1546900019bd227							2	0.75								3	2	2	3	3	-1	-2	-2	1	-1	1	1	-1			Man	Bachelor (HBO / WO)		GroenLinks	Noord- en/of West-Europees (Noord-Amerika/Oceanië)	Geen geloofsovertuiging				24	Male	1
5aea3cc078b0060001e6a6f8							5	0.5								2	2	2	2	2	1	1	1	1	0	1	2	0			Vrouw	Bachelor (HBO / WO)		GroenLinks	Indonesisch	Moslim				27	Female	0
5af190c07c1e9d000141fae2							0	0.5								2	2	3	1	3	3	2	-2	1	-2	2	1	0			Man	HAVO, VWO, MBO2-4		Volt	Noord- en/of West-Europees (Noord-Amerika/Oceanië)	Geen geloofsovertuiging				22	Male	1
5b168dc1dbae3e00017e60c6							5	1								1	2	2	2	2	2	1	0	1	0	1	1	-1			Man	Bachelor (HBO / WO)		GroenLinks	Noord- en/of West-Europees (Noord-Amerika/Oceanië)	Protestants				63	Male	0
5b16949bc9d3cb00010fd037							3	0.5								0	1	1	2	1	2	3	0	0	-1	-2	-1	0			Vrouw	Bachelor (HBO / WO)		GroenLinks	Noord- en/of West-Europees (Noord-Amerika/Oceanië)	Geen geloofsovertuiging				23	Female	0
5b210161cfbf200001cfb0f9							0	0.25								0	1	1	1	1	-2	-2	0	0	0	0	0	0			Vrouw	Bachelor (HBO / WO)		Weet ik niet	Aziatisch overig	Geen geloofsovertuiging				27	Female	1
5b6234eb71cc6300012e2616							0	1								2	3	3	3	2	-2	-2	-1	1	-1	0	1	0			Man	VMBO, HAVO / VWO onderbouw, MBO1		Weet ik niet	Noord- en/of West-Europees (Noord-Amerika/Oceanië)	Geen geloofsovertuiging				26	Male	0
5b9679748ac9020001b1cbf2							0	1								2	3	2	2	2	-1	-2	0	1	-2	1	1	0			Man	Bachelor (HBO / WO)		ChristenUnie	Noord- en/of West-Europees (Noord-Amerika/Oceanië)	Protestants				50	Male	0
5bb52686ed57b100018b678c							0	0								-2	3	2	2	3	-2	-3	-3	-1	-2	-1	0	0			Man	HAVO, VWO, MBO2-4		D66	Noord- en/of West-Europees (Noord-Amerika/Oceanië)	Geen geloofsovertuiging				22	Male	0
5bbb68e9507c04000130d3f0							5	0.5								2	1	1	-2	1	0	-1	0	0	-2	0	0	-1			Man	Master (HBO / WO)		VVD	Noord- en/of West-Europees (Noord-Amerika/Oceanië)	Geen geloofsovertuiging				28	Male	0
5bc3c42f8a4890000153f6c3							0	0.5								-2	1	1	-1	1	-3	-3	-2	-1	-2	-1	-1	0			Vrouw	HAVO, VWO, MBO2-4		Partij voor de Dieren	Europees overig	Geen geloofsovertuiging				31	Female	1
5bd4547f979dd2000139f98e							0	0.5								1	2	1	1	1	-2	-3	0	0	-1	1	1	-1			Vrouw	Bachelor (HBO / WO)		Partij voor de Dieren	Noord- en/of West-Europees (Noord-Amerika/Oceanië)	Geen geloofsovertuiging				22	Female	1
5bea9d9805619d0001072057							0	1								3	1	2	3	1	-2	-2	-2	1	-2	0	1	0			Man	Bachelor (HBO / WO)		Forum voor Democratie	Noord- en/of West-Europees (Noord-Amerika/Oceanië)	Geen geloofsovertuiging				45	Male	0
5bf69cf0cd3a050001305b5a							8	0								-2	1	1	1	2	2	3	-1	1	-1	-2	-1	0			Man	HAVO, VWO, MBO2-4		Weet ik niet	Aziatisch overig	Geen geloofsovertuiging				33	Male	0
5bfa48523db90d0001f51ce5							0	1								3	3	2	2	3	0	0	1	2	1	2	2	2			Man	Bachelor (HBO / WO)		Volt	Noord- en/of West-Europees (Noord-Amerika/Oceanië)	Protestants				32	Male	0
5bfea682a1f050000102619e							0	1								3	3	3	1	3	-2	-3	-2	2	2	2	2	0			Anders	Bachelor (HBO / WO)		GroenLinks	West-Aziatisch	Moslim				24	Male	1
5c1d691899de680001e288dc							0	1								1	2	3	2	3	-1	0	0	1	-2	-2	0	0			Man	HAVO, VWO, MBO2-4		Anders	Aziatisch overig	Katholiek				25	Male	0
5c20b12afcf3af00014643bc							0	1								2	0	2	3	2	-1	-2	-1	1	-2	0	2	1			Vrouw	Bachelor (HBO / WO)		PVV	Noord- en/of West-Europees (Noord-Amerika/Oceanië)	Geen geloofsovertuiging				37	Female	0
5c3215d053484d000182eaa3							0	1								-2	-2	-3	1	1	-3	-3	-3	0	-2	-2	-2	-2			Man	Master (HBO / WO)		PvdA	Noord- en/of West-Europees (Noord-Amerika/Oceanië)	Geen geloofsovertuiging				33	Male	0
5c3d01914790c10001872781							0	1								1	-1	0	2	2	0	-3	-1	1	-2	-1	0	-1			Man	Bachelor (HBO / WO)		Weet ik niet	Noord- en/of West-Europees (Noord-Amerika/Oceanië)	Protestants				36	Male	0
5c50d4e5fbe36a0001022db2							1	0								-3	-3	-3	-3	-3	-3	-3	-3	-2	-2	-2	-2	-1			Vrouw	Bachelor (HBO / WO)		GroenLinks	Noord- en/of West-Europees (Noord-Amerika/Oceanië)	Geen geloofsovertuiging				23	Female	0
5c6570b80d7f5f00014b7f7a							0	1								2	2	3	1	1	-1	-2	-1	0	1	1	1	-1			Man	Bachelor (HBO / WO)		D66	Noord- en/of West-Europees (Noord-Amerika/Oceanië)	Geen geloofsovertuiging				24	Male	1
5c672065fe4e380001675f04							0	0								-3	1	-2	-2	-1	3	1	1	-2	-2	-2	-2	1			Man	HAVO, VWO, MBO2-4		GroenLinks	Noord- en/of West-Europees (Noord-Amerika/Oceanië)	Geen geloofsovertuiging				48	Male	0
5c735f3106f23500016d6c97							0	1								3	3	3	3	2	-1	0	0	2	0	0	1	1			Man	Anders		GroenLinks	Noord- en/of West-Europees (Noord-Amerika/Oceanië)	Geen geloofsovertuiging				32	Male	0
5c7a92311c3cf8001638a8ba							0	1								1	1	2	2	2	0	-1	1	1	-1	0	1	0			Vrouw	Bachelor (HBO / WO)		PVV	Noord- en/of West-Europees (Noord-Amerika/Oceanië)	Geen geloofsovertuiging				25	Female	0
5c83f28c0322a90016b257fa							5	0.25								-2	-2	-2	1	2	-3	0	-2	0	-2	-2	-1	0			Man	Master (HBO / WO)		PvdA	Noord- en/of West-Europees (Noord-Amerika/Oceanië)	Geen geloofsovertuiging				32	Male	0
5c8a6f1fe997270001c9fb04							0	0								-3	-3	0	-3	-3	-3	-3	0	0	0	-2	-2	-2			Vrouw	HAVO, VWO, MBO2-4		PVV	Noord- en/of West-Europees (Noord-Amerika/Oceanië)	Geen geloofsovertuiging				43	Female	0
5c9fd079c831ac0001e17037							0	0.3								1	2	3	0	2	-2	0	-2	0	-2	0	0	-1			Man	HAVO, VWO, MBO2-4		GroenLinks	Noord- en/of West-Europees (Noord-Amerika/Oceanië)	Geen geloofsovertuiging				21	Male	1
5ca7b68facdc6c00165e4985							0	0								-3	1	1	1	2	-3	-3	-3	0	-2	-2	-2	-2			Vrouw	Master (HBO / WO)		SP	Noord- en/of West-Europees (Noord-Amerika/Oceanië)	Geen geloofsovertuiging				44	Female	0
5cd5cffad88b4400207b47c4							0	1								1	2	3	2	2	0	0	-1	1	-1	1	0	0			Man	Bachelor (HBO / WO)		VVD	Noord- en/of West-Europees (Noord-Amerika/Oceanië)	Geen geloofsovertuiging				29	Male	0
5d1f11d9475f3e001ae53e9f							0	0.75								-2	1	1	1	1	-3	-3	-3	-1	-1	-1	-2	0			Vrouw	Doctoraat, PhD		GroenLinks	Noord- en/of West-Europees (Noord-Amerika/Oceanië)	Geen geloofsovertuiging				31	Female	0
5d711c14d16bf5001da68f5f							0	0								-3	-3	-3	-3	1	-3	-3	-3	-1	-2	-2	-2	-1			Vrouw	Bachelor (HBO / WO)		Weet ik niet	Noord- en/of West-Europees (Noord-Amerika/Oceanië)	Protestants				42	Female	0
5d8f7e6921305a001357425b							0	1								2	2	1	2	2	-2	0	0	1	1	1	1	-1			Man	Bachelor (HBO / WO)		Weet ik niet	Noord- en/of West-Europees (Noord-Amerika/Oceanië)	Geen geloofsovertuiging				38	Male	0
5d964f340849000013172b22							0	0.75								1	2	1	0	1	-1	1	0	1	0	0	0	-1			Vrouw	Master (HBO / WO)		Weet ik niet	Aziatisch overig	Geen geloofsovertuiging				32	Female	0
5da367636f69c500149e6216							5	0								-2	-1	1	2	1	-2	-2	-2	0	-1	-1	-1	-1			Man	Bachelor (HBO / WO)		PVV	Noord- en/of West-Europees (Noord-Amerika/Oceanië)	Katholiek				23	Male	1
5da71979e8bf0200133c3bf2							0	0.75								-2	-1	-2	0	0	-2	-2	-2	0	-1	-1	-1	-1			Vrouw	Bachelor (HBO / WO)		Partij voor de Dieren	Noord- en/of West-Europees (Noord-Amerika/Oceanië)	Geen geloofsovertuiging				23	Female	1
5dac9ba2062efc00111a5925							0	0.5								1	3	2	3	3	-2	-3	0	1	0	1	1	0			Man	Master (HBO / WO)		Ja21	Noord- en/of West-Europees (Noord-Amerika/Oceanië)	Katholiek				36	Male	0
5db043724e30f00014c692be							0	1								1	1	0	0	1	-2	-1	-2	0	-1	1	-1	-2			Vrouw	HAVO, VWO, MBO2-4		Weet ik niet	Noord- en/of West-Europees (Noord-Amerika/Oceanië)	Geen geloofsovertuiging				51	Female	0
5dd2f4aaf83c9f3026b9bb3b							6	0.75								1	2	2	1	1	-1	-1	-1	1	-1	1	0	1			Vrouw	HAVO, VWO, MBO2-4		GroenLinks	Noord- en/of West-Europees (Noord-Amerika/Oceanië)	Anders				23	Female	0
5de0f021af7a4213f8c16f90							0	1								2	1	1	2	3	-1	0	-1	1	-1	1	1	1			Man	Master (HBO / WO)		SGP	Europees overig	Katholiek				25	Male	1
5dfe268a3ccda2ac2d42a0ea							0	1								1	2	2	2	2	-2	-2	-1	1	0	1	1	0			Man	Master (HBO / WO)		D66	Noord- en/of West-Europees (Noord-Amerika/Oceanië)	Geen geloofsovertuiging				27	Male	0
5e16612c4fa02ac47f453669							8	0.75								0	3	3	3	3	0	1	2	0	-2	-2	0	-1			Man	Bachelor (HBO / WO)		PvdA	Noord- en/of West-Europees (Noord-Amerika/Oceanië)	Geen geloofsovertuiging				26	Male	0
5e1f86090cc973000b7b8ee9							0	1								3	3	3	2	2	-1	0	0	2	0	1	2	1			Man	Bachelor (HBO / WO)		Weet ik niet	Noord- en/of West-Europees (Noord-Amerika/Oceanië)	Geen geloofsovertuiging				32	Male	0
5e316786814a08000dfb4bdb							0	0.5								-2	-1	-2	1	0	-3	-3	-2	0	-2	-2	-1	-1			Man	Bachelor (HBO / WO)		Partij voor de Dieren	Aziatisch overig	Hindoeïsme				24	Male	1
5e31aab352739301c6b687d4							0	0.5								1	-1	1	-1	-1	-3	0	0	0	-1	-1	-1	0			Man	HAVO, VWO, MBO2-4		Anders	Noord- en/of West-Europees (Noord-Amerika/Oceanië)	Geen geloofsovertuiging				21	Male	1
5e360d610d43625c7da0a09d							0	1								1	2	-2	1	2	-2	-2	0	1	-1	0	0	-1			Vrouw	Bachelor (HBO / WO)		GroenLinks	Noord- en/of West-Europees (Noord-Amerika/Oceanië)	Geen geloofsovertuiging				32	Female	0
5e36d942688cae653c761712							0	1								-2	2	3	2	2	3	-2	-2	1	-2	0	-1	-1			Man	HAVO, VWO, MBO2-4		Volt	Noord- en/of West-Europees (Noord-Amerika/Oceanië)	Geen geloofsovertuiging				20	Male	0
5e42bca17e337314fd24894b							6	0								-3	-3	-3	-3	-3	-3	-3	-3	-2	-2	-2	-1	-1			Vrouw	HAVO, VWO, MBO2-4		GroenLinks	Noord- en/of West-Europees (Noord-Amerika/Oceanië)	Protestants				23	Female	1
5e4528f3e7a9e1000d62396b							0	1								-1	2	2	2	3	-2	-2	-2	0	-2	-2	-1	-2			Vrouw	Bachelor (HBO / WO)		Weet ik niet	Noord- en/of West-Europees (Noord-Amerika/Oceanië)	Geen geloofsovertuiging				22	Female	1
5e524d3083728d2678c3cc63							0	1								2	3	1	2	3	-1	-2	0	1	0	1	1	0			Man	HAVO, VWO, MBO2-4		D66	Noord- en/of West-Europees (Noord-Amerika/Oceanië)	Geen geloofsovertuiging				73	Male	0
5e526ca6b057332854882f24							0	0.75								1	2	2	1	2	-1	-1	-1	1	-1	-1	0	-1			Man	Bachelor (HBO / WO)		D66	Noord- en/of West-Europees (Noord-Amerika/Oceanië)	Geen geloofsovertuiging				24	Male	0
5e58172d4f26c701738fa5e1							0	1								-1	3	1	1	1	-2	-2	-2	1	0	1	-1	0			Vrouw	Master (HBO / WO)		GroenLinks	Noord- en/of West-Europees (Noord-Amerika/Oceanië)	Geen geloofsovertuiging				36	Female	0
5e679c9105af6e041cc7ec36							3	1								1	0	1	1	1	-3	-2	-2	0	-1	0	0	-2			Anders	Master (HBO / WO)		Anders	Noord- en/of West-Europees (Noord-Amerika/Oceanië)	Geen geloofsovertuiging				27	Female	0
5e68d3a85fd87917d9eed494							2	1								0	0	2	2	2	-1	-1	-1	1	-2	-2	-1	-2			Vrouw	Master (HBO / WO)		CDA	Europees overig	Protestants				28	Female	0
5e70f40a4c35d501dc99adfb							0	1								3	2	1	2	3	0	0	0	1	1	1	1	-1			Vrouw	Master (HBO / WO)		SP	Noord- en/of West-Europees (Noord-Amerika/Oceanië)	Geen geloofsovertuiging				45	Female	0
5e736cc357b79f012315e85d							0	0.75								1	1	2	0	2	0	0	0	0	0	-1	1	-1			Vrouw	Master (HBO / WO)		GroenLinks	Noord- en/of West-Europees (Noord-Amerika/Oceanië)	Geen geloofsovertuiging				33	Female	0
5e853ff6367050000b3520d1							5	0.6								2	0	0	2	2	0	0	0	0	-2	0	-1	0			Man	Bachelor (HBO / WO)		Weet ik niet	Noord- en/of West-Europees (Noord-Amerika/Oceanië)	Geen geloofsovertuiging				28	Male	1
5e8cc1a3e6592d059b4c6a14							9	0								-3	1	1	-1	1	2	2	1	-2	-2	-2	-2	-1			Man	Master (HBO / WO)		PVV	Noord- en/of West-Europees (Noord-Amerika/Oceanië)	Geen geloofsovertuiging				31	Male	0
5e92cf1018ca6c611a160726							5	0.5								0	1	0	0	0	-2	0	-2	-1	-2	-1	0	-1			Vrouw	Master (HBO / WO)		Weet ik niet	Overig	Katholiek				29	Female	0
5e95ae4e775eaa93c903af67							0	0.75								2	-1	3	3	3	-2	-2	0	1	-1	1	1	-1			Man	HAVO, VWO, MBO2-4		Anders	Noord- en/of West-Europees (Noord-Amerika/Oceanië)	Katholiek				43	Male	0
5e9822781c48fa016d3ea705							0	0.5								2	2	1	2	3	-2	-1	0	1	1	1	1	-1			Man	Bachelor (HBO / WO)		Partij voor de Dieren	Noord- en/of West-Europees (Noord-Amerika/Oceanië)	Geen geloofsovertuiging				22	Male	1
5e9c5c24b8fbf31830b9fcbd							0	1								1	-1	0	2	1	3	2	0	0	0	0	0	0			Man	Master (HBO / WO)		Weet ik niet	Indonesisch	Boeddisme				28	Male	0
5ea9853dcc12c809ea00b0d0							5	0.75								3	3	3	3	3	1	0	0	2	0	2	1	1			Man	HAVO, VWO, MBO2-4		PVV	Noord- en/of West-Europees (Noord-Amerika/Oceanië)	Katholiek				48	Male	0
5ea9a42c8304320befebdab1							0	0.75								1	3	3	3	2	-1	-2	-1	1	0	1	1	1			Man	Bachelor (HBO / WO)		Weet ik niet	Noord- en/of West-Europees (Noord-Amerika/Oceanië)	Geen geloofsovertuiging				34	Male	0
5eb2c12495eefd04c8e06815							0	1								0	1	1	1	2	-1	0	-2	0	-2	-1	-1	0			Man	Master (HBO / WO)		VVD	Noord- en/of West-Europees (Noord-Amerika/Oceanië)	Geen geloofsovertuiging				31	Male	0
5ed1614559b8d509a588d58d							0	0.5								0	1	0	1	1	-2	-2	0	1	0	1	0	-2			Man	Bachelor (HBO / WO)		PvdA	Noord- en/of West-Europees (Noord-Amerika/Oceanië)	Geen geloofsovertuiging				54	Male	0
5ed71bf94dbf2e1a3f36add4							0	1								3	2	3	3	3	0	-1	-1	2	1	2	2	-1			Man	Bachelor (HBO / WO)		Anders	Noord- en/of West-Europees (Noord-Amerika/Oceanië)	Geen geloofsovertuiging				31	Male	0
5edbebde745ec909fde41a7e							9	0.75								0	0	0	0	1	-1	-1	0	0	-1	-1	-1	0			Vrouw	Bachelor (HBO / WO)		Weet ik niet	Antiliaans	Katholiek				44	Female	0
5ee7923809973e02ad0c3cea							5	0								-2	-2	-1	-2	-1	-2	-3	-2	0	-1	-1	-1	0			Vrouw	Master (HBO / WO)		Weet ik niet	Surinaams	Protestants				39	Female	0
5eff4582a4894e4afb5ecbc3							8	0.75								1	1	1	2	1	0	0	0	0	-1	-1	0	0			Man	Bachelor (HBO / WO)		Volt	Noord- en/of West-Europees (Noord-Amerika/Oceanië)	Geen geloofsovertuiging				30	Male	0
5eff53e20c71ad0ddef4afe7							0	0								-3	-1	-2	-2	-1	-3	-3	-3	-1	-1	-1	-2	-1			Man	Bachelor (HBO / WO)		PvdA	Noord- en/of West-Europees (Noord-Amerika/Oceanië)	Geen geloofsovertuiging				33	Male	0
5eff6fa3bf13430371c0f082							0	0								-2	1	1	1	2	-3	-3	-2	-1	2	-1	-1	0			Vrouw	Bachelor (HBO / WO)		Partij voor de Dieren	Noord- en/of West-Europees (Noord-Amerika/Oceanië)	Geen geloofsovertuiging				37	Female	0
5f05a5aa1c864b03b4b14312							0	0.5								-2	2	2	1	2	-3	-3	-2	0	-1	-1	-1	-1			Vrouw	Master (HBO / WO)		PvdA	Noord- en/of West-Europees (Noord-Amerika/Oceanië)	Protestants				27	Female	0
5f0ec6fcce61fe22cce802cd							0	0.75								-1	-1	2	2	2	1	-2	1	-2	-2	-2	-1	-2			Man	Bachelor (HBO / WO)		Weet ik niet	Aziatisch overig	Katholiek				34	Male	0
5f13c998fe732f3f5eadeb7e							6	0.625								2	2	2	2	2	-3	-2	1	1	1	1	1	1			Man	Bachelor (HBO / WO)		D66	Aziatisch overig	Hindoeïsme				41	Male	0
5f170d9b72554400099ef0b0							0	0.5								0	0	0	1	1	1	1	1	0	0	1	0	0			Vrouw	Bachelor (HBO / WO)		D66	Turks	Geen geloofsovertuiging				28	Female	1
5f1c90ac499c5d533499bc2e							0	0								-2	1	1	1	1	-3	-3	-3	-1	-2	-1	-1	0			Man	Master (HBO / WO)		D66	Noord- en/of West-Europees (Noord-Amerika/Oceanië)	Katholiek				38	Male	0
5f25dc1995a9012b5f969e1f							0	1								3	2	2	3	3	0	0	0	2	-2	0	0	0			Man	Bachelor (HBO / WO)		PVV	Noord- en/of West-Europees (Noord-Amerika/Oceanië)	Geen geloofsovertuiging				31	Male	0
5f285a2d32a5d00f818b6b79							5	0.25								-1	1	1	0	0	-2	-2	-2	0	-1	-1	0	-1			Vrouw	Bachelor (HBO / WO)		Weet ik niet	Noord- en/of West-Europees (Noord-Amerika/Oceanië)	Katholiek				24	Female	1
5f2be3f5d81eaf0009520f8b							4	0.5								0	1	2	1	1	-3	-2	-1	1	-2	-1	0	0			Vrouw	Bachelor (HBO / WO)		Weet ik niet	Zuid-Amerikaans overig	Geen geloofsovertuiging				36	Female	0
5f3151777dbdaa6148ce7f97							0	0.75								1	1	0	0	2	-2	0	0	0	-1	1	1	-1			Vrouw	HAVO, VWO, MBO2-4		Weet ik niet	Noord- en/of West-Europees (Noord-Amerika/Oceanië)	Geen geloofsovertuiging				61	Female	0
5f3e721dde270107cd4c5bf6							0	1								1	3	2	0	2	0	-1	0	0	-1	0	0	-1			Vrouw	Master (HBO / WO)		Volt	Noord- en/of West-Europees (Noord-Amerika/Oceanië)	Geen geloofsovertuiging				27	Female	0
5f4a121055e3b9576b28b9c5							0	0.5								-1	2	1	1	1	-3	-3	-2	0	-2	-2	-1	0			Vrouw	Anders		Weet ik niet	Noord- en/of West-Europees (Noord-Amerika/Oceanië)	Geen geloofsovertuiging				31	Female	0
5f4a6d58addc8308676d3412							0	1								2	3	3	2	2	-2	-2	-1	2	-1	2	1	0			Man	Bachelor (HBO / WO)		Partij voor de Dieren	Noord- en/of West-Europees (Noord-Amerika/Oceanië)	Geen geloofsovertuiging				29	Male	0
5f5cb9c25ed4694af2e4d643							0	0.75								1	3	3	3	2	-2	-2	0	1	-1	0	0	-1			Vrouw	Master (HBO / WO)		Partij voor de Dieren	Noord- en/of West-Europees (Noord-Amerika/Oceanië)	Geen geloofsovertuiging				53	Female	0
5f85b2f090d5550506069004							5	0								-2	-2	0	1	1	-3	-3	-3	-2	-2	-2	-2	-1			Vrouw	Bachelor (HBO / WO)		Partij voor de Dieren	Noord- en/of West-Europees (Noord-Amerika/Oceanië)	Geen geloofsovertuiging				52	Female	0
5f91fc2917fdf10fbc6a67a0							2	0								-3	-3	-3	-3	-3	-3	-3	0	-2	-2	-2	-2	-2			Vrouw	HAVO, VWO, MBO2-4		Volt	Noord- en/of West-Europees (Noord-Amerika/Oceanië)	Geen geloofsovertuiging				24	Female	1
5f9349d2639fd910cec7819e							5	1								2	0	0	1	0	-2	1	-1	0	-2	0	0	-1			Vrouw	Bachelor (HBO / WO)		Forum voor Democratie	Europees overig	Anders				42	Female	0
5fc64ba24f337d25061479c0							0	1								2	2	1	2	3	-1	-2	-1	1	0	1	1	-1			Vrouw	Master (HBO / WO)		GroenLinks	Noord- en/of West-Europees (Noord-Amerika/Oceanië)	Geen geloofsovertuiging				27	Female	0
5fdb2a32414cb63975e0d9c7							2	0.75								1	2	2	1	2	-2	-1	-2	1	0	0	1	-1			Vrouw	Master (HBO / WO)		PvdA	Noord- en/of West-Europees (Noord-Amerika/Oceanië)	Protestants				24	Female	0
5fea236b3803bb9e7fd01dbe							0	1								1	3	3	3	3	2	2	2	1	1	2	2	-2			Man	Bachelor (HBO / WO)		CDA	Noord- en/of West-Europees (Noord-Amerika/Oceanië)	Protestants				23	Male	0
5feece2a29db951e8c31c475							0	1								1	3	2	1	2	-2	0	0	1	0	0	0	-1			Man	Bachelor (HBO / WO)		D66	Noord- en/of West-Europees (Noord-Amerika/Oceanië)	Geen geloofsovertuiging				38	Male	0
5ff373808fd71d98b7d7faac							0	0.5								-1	2	0	1	1	0	-2	-2	0	-1	1	0	-2			Vrouw	Master (HBO / WO)		GroenLinks	Noord- en/of West-Europees (Noord-Amerika/Oceanië)	Geen geloofsovertuiging				27	Female	0
601870ede91f4c11b0a1f6f6							0	0								-3	-3	-3	-3	-3	-3	-3	-3	-2	-2	-2	-2	-1			Vrouw	HAVO, VWO, MBO2-4		Partij voor de Dieren	Europees overig	Geen geloofsovertuiging				41	Female	0
604fa568ce81047f499af455							5	0								-3	0	0	-3	-3	-3	-3	-3	-2	-2	-2	-2	1			Vrouw	HAVO, VWO, MBO2-4		D66	Overig	Protestants				26	Female	1
6050cb50a965d6a6eb12361e							0	1								2	2	3	3	3	-1	-1	0	2	1	1	1	0			Vrouw	HAVO, VWO, MBO2-4		Partij voor de Dieren	Noord- en/of West-Europees (Noord-Amerika/Oceanië)	Protestants				61	Female	0
6057f59ffb2bccca8e606432							0	0								-2	-2	-2	-2	-2	-2	-2	-2	-2	-2	-2	2	-2			Man	Bachelor (HBO / WO)		PVV	Turks	Geen geloofsovertuiging				25	Male	1
605860df74e1f81daaf3166e							3	1								3	3	3	3	3	-1	-2	3	1	1	1	2	2			Man	Bachelor (HBO / WO)		VVD	Noord- en/of West-Europees (Noord-Amerika/Oceanië)	Geen geloofsovertuiging				20	Male	1
60663f9cd6c3fa43dfd1d6ad							4	0.75								1	2	2	2	1	0	-2	-1	1	1	1	1	-2			Man	Bachelor (HBO / WO)		Weet ik niet	Noord- en/of West-Europees (Noord-Amerika/Oceanië)	Protestants				25	Male	1
60827ccde4706170115a3bf5							2	1								-1	1	-1	1	1	-3	-3	-2	0	-1	-1	0	-1			Vrouw	Bachelor (HBO / WO)		GroenLinks	Noord- en/of West-Europees (Noord-Amerika/Oceanië)	Geen geloofsovertuiging				43	Female	0
608538f699f9624ca65ac46a							3	0.5								-1	1	1	-1	-1	-1	-1	-1	0	-1	-1	-1	-1			Vrouw	Doctoraat, PhD		Weet ik niet	Noord- en/of West-Europees (Noord-Amerika/Oceanië)	Anders				41	Female	0
608956a7cb0f370f25ec12a0							0	0.75								0	1	2	2	2	-1	-1	0	1	-2	-2	0	0			Man	Bachelor (HBO / WO)		Weet ik niet	Noord- en/of West-Europees (Noord-Amerika/Oceanië)	Geen geloofsovertuiging				29	Male	1
6089cbd9c2a3a08dc285fce2							0	0								0	2	2	2	2	-3	1	2	1	0	0	0	0			Man	HAVO, VWO, MBO2-4		SP	Noord- en/of West-Europees (Noord-Amerika/Oceanië)	Anders				28	Male	0
608c003a2362d70884fcabc8							5	0								-3	2	-3	-1	2	-2	2	-2	-2	-2	-2	-1	-2			Vrouw	HAVO, VWO, MBO2-4		Ja21	Europees overig	Geen geloofsovertuiging				25	Female	1
60927d11a42625a45cf91ec3							0	0.5								1	2	2	2	2	-3	-2	-1	0	0	0	0	-1			Vrouw	HAVO, VWO, MBO2-4		VVD	Noord- en/of West-Europees (Noord-Amerika/Oceanië)	Geen geloofsovertuiging				19	Female	1
6093db807d15df55e6990a28							0	1								3	3	3	3	3	-3	-3	2	1	-2	0	2	-1			Vrouw	Bachelor (HBO / WO)		Anders	Noord- en/of West-Europees (Noord-Amerika/Oceanië)	Geen geloofsovertuiging				36	Female	0
609ebd502fe94eeb64bced90							0	0.5								0	2	0	1	1	-3	-2	0	0	-1	-1	0	0			Vrouw	HAVO, VWO, MBO2-4		D66	Noord- en/of West-Europees (Noord-Amerika/Oceanië)	Geen geloofsovertuiging				25	Female	1
60a398a45fa5cce6f8ef2a1d							0	1								2	1	0	0	2	2	2	-2	0	-1	0	0	-1			Vrouw	HAVO, VWO, MBO2-4		SP	Noord- en/of West-Europees (Noord-Amerika/Oceanië)	Geen geloofsovertuiging				36	Female	0
60a3fa0ecf22cec905111875							0	1								2	1	3	3	3	0	0	0	2	-2	1	1	0			Man	HAVO, VWO, MBO2-4		PvdA	Noord- en/of West-Europees (Noord-Amerika/Oceanië)	Geen geloofsovertuiging				22	Male	1
60b553c5d946760d7983c009							5	1								1	0	2	1	2	-3	-3	-1	1	-1	0	0	0			Man	Master (HBO / WO)		D66	Noord- en/of West-Europees (Noord-Amerika/Oceanië)	Geen geloofsovertuiging				37	Male	0
60b8a43069b046ea6d06ccd8							2	1								3	3	3	3	3	3	2	-2	2	2	2	1	1			Man	Master (HBO / WO)		D66	Noord- en/of West-Europees (Noord-Amerika/Oceanië)	Geen geloofsovertuiging				29	Male	1
60da0ddab8df563703646d29							1	1								0	2	2	2	2	-2	-2	-1	1	1	-1	1	0			Vrouw	HAVO, VWO, MBO2-4		GroenLinks	Noord- en/of West-Europees (Noord-Amerika/Oceanië)	Geen geloofsovertuiging				19	Female	0
60e820e6702cf0aa25bf98bb							0	0.25								2	2	1	1	2	1	0	0	1	0	0	1	0			Man	HAVO, VWO, MBO2-4		Volt	Noord- en/of West-Europees (Noord-Amerika/Oceanië)	Geen geloofsovertuiging				21	Male	1
60f833d2fc774b09e3e09758							0	1								1	1	-1	1	2	-2	-2	-2	1	0	0	-1	-1			Vrouw	HAVO, VWO, MBO2-4		Anders	Noord- en/of West-Europees (Noord-Amerika/Oceanië)	Geen geloofsovertuiging				21	Female	1
60f844d45031151cf3278d51							0	0.25								-2	-3	-2	-2	1	-3	-3	-3	-2	-2	-2	-2	-2			Vrouw	Master (HBO / WO)		Weet ik niet	Noord- en/of West-Europees (Noord-Amerika/Oceanië)	Katholiek				24	Female	0
60fb1a37aed0ed237e6c4d41							0	0.75								0	2	2	1	3	-3	-2	-2	1	0	-1	-1	-1			Man	Bachelor (HBO / WO)		VVD	Overig	Moslim				40	Male	0
60fd16068588adbe118108d5							0	0								-1	-1	1	-1	-1	0	0	-1	-2	-2	-2	-2	-1			Vrouw	Bachelor (HBO / WO)		GroenLinks	Noord- en/of West-Europees (Noord-Amerika/Oceanië)	Geen geloofsovertuiging				25	Female	0
60fd162f2cfe5208008251d4							5	1								1	3	3	2	2	-1	0	-1	1	-2	-1	0	-2			Vrouw	VMBO, HAVO / VWO onderbouw, MBO1		GroenLinks	Noord- en/of West-Europees (Noord-Amerika/Oceanië)	Geen geloofsovertuiging				30	Female	0
60fd75ba97c6451c38715db7							5	0.25								-1	0	0	1	1	-3	-3	-2	-1	-1	-2	-1	-1			Vrouw	HAVO, VWO, MBO2-4		SP	Europees overig	Geen geloofsovertuiging				20	Female	1
60fdb9bad55eb8c5b67f18f4							5	0.75								1	2	0	1	1	0	-2	-2	1	-1	-1	0	-1			Vrouw	Bachelor (HBO / WO)		Partij voor de Dieren	Noord- en/of West-Europees (Noord-Amerika/Oceanië)	Geen geloofsovertuiging				28	Female	0
60feb01393b8530977f6bdce							4	1								1	3	3	3	2	1	-1	-2	1	-2	-1	1	-1			Vrouw	HAVO, VWO, MBO2-4		Weet ik niet	Europees overig	Geen geloofsovertuiging				19	Female	1
60ff47c59f3aff4127e3f234							4	0.5								-1	2	1	1	2	-2	-2	-2	0	-1	-1	-1	-1			Vrouw	Bachelor (HBO / WO)		D66	Europees overig	Katholiek				22	Female	1
61013f9bee8a164bc16b75e1							5	0.5								-1	1	1	2	1	-2	-2	-2	-1	-2	-2	-1	-1			Vrouw	HAVO, VWO, MBO2-4		D66	Noord- en/of West-Europees (Noord-Amerika/Oceanië)	Geen geloofsovertuiging				24	Female	1
6102e3866a09ce2148c749d8							5	1								0	1	2	2	1	-3	-3	-1	-1	-2	-1	-2	-1			Vrouw	HAVO, VWO, MBO2-4		Partij voor de Dieren	Noord- en/of West-Europees (Noord-Amerika/Oceanië)	Geen geloofsovertuiging				23	Female	1
61068bfe1bf20d15831276bc							0	0.25								0	2	-2	-2	-1	-3	-3	1	0	-1	0	-1	-1			Man	Bachelor (HBO / WO)		Ja21	Noord- en/of West-Europees (Noord-Amerika/Oceanië)	Anders				20	Male	1
6107038bd71f0beedd5a7b9c							0	1								1	2	2	2	2	-2	-2	-2	1	-1	0	0	0			Man	Bachelor (HBO / WO)		GroenLinks	Noord- en/of West-Europees (Noord-Amerika/Oceanië)	Geen geloofsovertuiging				30	Male	0
61070c552063da1fe362cd08							9	0.75								1	2	3	3	3	-3	-2	-2	1	1	1	1	-1			Vrouw	Bachelor (HBO / WO)		GroenLinks	Europees overig	Geen geloofsovertuiging				24	Female	0
61070ec60c5b96409e427caa							6	1								-1	-1	-2	1	1	-3	-2	-2	0	-1	-1	-2	-1			Vrouw	Bachelor (HBO / WO)		Forum voor Democratie	Noord- en/of West-Europees (Noord-Amerika/Oceanië)	Geen geloofsovertuiging				23	Female	0
610c2bdf4991281b4b687a74							0	0								-3	0	0	-3	2	1	2	2	-1	-1	-2	-1	-1			Vrouw	Bachelor (HBO / WO)		Partij voor de Dieren	Noord- en/of West-Europees (Noord-Amerika/Oceanië)	Geen geloofsovertuiging				24	Female	0
610d81f2bff565abfe63ddf0							0	1								-1	1	2	1	1	-1	-1	-2	1	0	0	1	-1			Man	HAVO, VWO, MBO2-4		ChristenUnie	Noord- en/of West-Europees (Noord-Amerika/Oceanië)	Protestants				24	Male	1
610e732a3c98b01188806e7b							0	0.5								-1	2	1	0	0	-3	-3	-3	-1	-2	-2	-2	0			Vrouw	HAVO, VWO, MBO2-4		SP	Noord- en/of West-Europees (Noord-Amerika/Oceanië)	Geen geloofsovertuiging				19	Female	1
6111174411062388b75fe9b9							0	0.25								-3	-1	-2	-3	-2	-3	-3	-3	-2	0	-2	-2	1			Vrouw	HAVO, VWO, MBO2-4		GroenLinks	Noord- en/of West-Europees (Noord-Amerika/Oceanië)	Geen geloofsovertuiging				22	Female	1
61118689c38776a99f78e315							9	1								0	1	1	0	1	-1	-1	0	0	-1	-1	0	0			Vrouw	HAVO, VWO, MBO2-4		Anders	Noord- en/of West-Europees (Noord-Amerika/Oceanië)	Geen geloofsovertuiging				20	Female	1
611351b0accfa7696dd9c957							4	0.5								1	1	1	2	2	2	0	-1	1	-1	0	1	-1			Vrouw	Bachelor (HBO / WO)		Anders	Noord- en/of West-Europees (Noord-Amerika/Oceanië)	Geen geloofsovertuiging				37	Female	1
6113f27385772d79dfe54327							0	1								3	3	3	2	2	0	-2	2	2	2	1	1	1			Man	Master (HBO / WO)		Volt	Noord- en/of West-Europees (Noord-Amerika/Oceanië)	Hindoeïsme				31	Male	0
611539be6da4fd31733ef697							0	1								0	2	2	1	2	0	0	0	0	-1	-1	0	-1			Vrouw	Bachelor (HBO / WO)		Anders	Noord- en/of West-Europees (Noord-Amerika/Oceanië)	Geen geloofsovertuiging				25	Female	1
611c05c2d9c335f50dc7331f							0	1								3	3	3	3	3	-1	0	0	2	0	1	0	1			Man	HAVO, VWO, MBO2-4		Volt	Noord- en/of West-Europees (Noord-Amerika/Oceanië)	Geen geloofsovertuiging				20	Male	1
6135114bbaa4bbcf19b4f479							3	1								2	3	3	2	3	-1	0	1	1	-2	-2	1	-1			Man	Bachelor (HBO / WO)		Anders	Aziatisch overig	Hindoeïsme				24	Male	1
6138fc6df08e00e96682f9ee							5	0.5								1	2	1	1	2	-1	-1	-1	0	-1	-1	0	-1			Man	Bachelor (HBO / WO)		Partij voor de Dieren	Noord- en/of West-Europees (Noord-Amerika/Oceanië)	Geen geloofsovertuiging				23	Male	1
614368f935e65dafb1dbd6c1							0	1								2	3	2	2	3	0	-1	-1	1	-1	1	2	2			Man	Bachelor (HBO / WO)		PvdA	Noord- en/of West-Europees (Noord-Amerika/Oceanië)	Geen geloofsovertuiging				30	Male	1
614b73ff66007a7b1a9dbc5c							5	1								1	2	2	2	1	-2	-2	0	0	-1	-1	0	0			Vrouw	HAVO, VWO, MBO2-4		GroenLinks	Noord- en/of West-Europees (Noord-Amerika/Oceanië)	Geen geloofsovertuiging				19	Female	1
616754c97d4c17c63ce0cfc2							5	1								1	1	1	2	2	-1	-2	0	1	0	1	1	-1			Man	HAVO, VWO, MBO2-4		Weet ik niet	Europees overig	Anders				34	Male	0
616933b09ff431197cb78121							0	1								0	3	1	2	2	-2	-2	-1	1	-2	0	-1	1			Anders	Bachelor (HBO / WO)		GroenLinks	Noord- en/of West-Europees (Noord-Amerika/Oceanië)	Geen geloofsovertuiging				21	Female	1
6306675006944fb9dc5b859f							0	1								3	3	2	1	3	-1	-2	0	2	1	1	1	0			Man	HAVO, VWO, MBO2-4		Weet ik niet	Noord- en/of West-Europees (Noord-Amerika/Oceanië)	Geen geloofsovertuiging				19	Male	1
[truncated: 25 more columns]
