# Supplementary material for: Narrative influence on support of a public policy: The case of nuclear power in The Netherlands
Source: PNAS Nexus. 2024 Apr 9;3(4):pgae149. doi: 10.1093/pnasnexus/pgae149 (PMC11032192; doi:10.1093/pnasnexus/pgae149)
Supplement: pgae149_Supplementary_Data [file pgae149_supplementary_data.zip › PNASNEXUS-PNASNEXUS-2023-01078RRR-s03.rmd]

---
R code for: 
Demographics table (table 4)
Clustering analysis of Control (S2)
Logistic regression of self-selection (table 3)

! Change the file_path (Line 14) to fit the location of the data
---

```{r Import}
rm(list=ls())

# Specify the path to the data file
file_path <- "INSERT FILE PATH HERE/dataset.xlsx"

# Install the readxl package if you haven't already
#install.packages("readxl")

# Load relevant packages
library(readxl)
library(ggplot2)

# Import the entire first sheet
data <- read_excel(file_path)

# View the first few rows of the data
head(data)
```

```{r generate demographics table}
library(dplyr)
library(tibble)

# Transforming the relevant columns
data <- data %>%
  mutate(
    Sex = as.factor(Sex),
    Age = as.numeric(Age),
    Education = as.factor(Education),
    Religion = as.factor(Religion),
    Political_affiliation = as.factor(Political_affiliation),
    Ethnicity = as.factor(Ethnicity)
  )

# Filter data for round 1 and calculate demographic statistics
data_round1 <- filter(data, round == 1)
total_participants_round1 <- nrow(data_round1)

# Function to calculate percentage
percentage <- function(count, total) {
  round(100 * count / total, 2)
}

# Calculate values for 'Sex'
sex_table_round1 <- data_round1 %>%
  group_by(Sex) %>%
  tally(name = "Count") %>%
  mutate(Percentage = percentage(Count, total_participants_round1)) %>%
  ungroup()

# Calculate values for 'Education'
education_table_round1 <- data_round1 %>%
  group_by(Education) %>%
  tally(name = "Count") %>%
  mutate(Percentage = percentage(Count, total_participants_round1)) %>%
  ungroup()

# Calculate values for 'Religion'
religion_table_round1 <- data_round1 %>%
  group_by(Religion) %>%
  tally(name = "Count") %>%
  mutate(Percentage = percentage(Count, total_participants_round1)) %>%
  ungroup()

# Calculate values for 'Political_affiliation'
political_table_round1 <- data_round1 %>%
  group_by(Political_affiliation) %>%
  tally(name = "Count") %>%
  mutate(Percentage = percentage(Count, total_participants_round1)) %>%
  ungroup()


# Calculate values for 'Ethnicity'
ethnicity_table_round1 <- data_round1 %>%
  group_by(Ethnicity) %>%
  tally(name = "Count") %>%
  mutate(Percentage = percentage(Count, total_participants_round1)) %>%
  ungroup()

# Age statistics for round 1
age_stats_round1 <- data_round1 %>%
  summarise(
    Mean_Age = mean(Age, na.rm = TRUE), 
    SD_Age = sd(Age, na.rm = TRUE)
  )

# Print tables for round 1
print(sex_table_round1)
print(education_table_round1)
print(religion_table_round1)
print(political_table_round1)
print(ethnicity_table_round1)
print(age_stats_round1)


# Filter data for round 2 and calculate demographic statistics
data_round2 <- filter(data, round == 2)
total_participants_round2 <- nrow(data_round2)

# Calculate values for 'Sex'
sex_table_round2 <- data_round2 %>%
  group_by(Sex) %>%
  tally(name = "Count") %>%
  mutate(Percentage = percentage(Count, total_participants_round2)) %>%
  ungroup()

# Calculate values for 'Education'
education_table_round2 <- data_round2 %>%
  group_by(Education) %>%
  tally(name = "Count") %>%
  mutate(Percentage = percentage(Count, total_participants_round2)) %>%
  ungroup()

# Calculate values for 'Religion'
religion_table_round2 <- data_round2 %>%
  group_by(Religion) %>%
  tally(name = "Count") %>%
  mutate(Percentage = percentage(Count, total_participants_round2)) %>%
  ungroup()

# Calculate values for 'Political_affiliation'
political_table_round2 <- data_round2 %>%
  group_by(Political_affiliation) %>%
  tally(name = "Count") %>%
  mutate(Percentage = percentage(Count, total_participants_round2)) %>%
  ungroup()


# Calculate values for 'Ethnicity'
ethnicity_table_round2 <- data_round2 %>%
  group_by(Ethnicity) %>%
  tally(name = "Count") %>%
  mutate(Percentage = percentage(Count, total_participants_round2)) %>%
  ungroup()

# Age statistics for round 2
age_stats_round2 <- data_round2 %>%
  summarise(
    Mean_Age = mean(Age, na.rm = TRUE), 
    SD_Age = sd(Age, na.rm = TRUE)
  )

# Print tables for round 2
print(sex_table_round2)
print(education_table_round2)
print(religion_table_round2)
print(political_table_round2)
print(ethnicity_table_round2)
print(age_stats_round2)


# Filter data for round 3 and calculate demographic statistics
data_round3 <- filter(data, round == 3)
total_participants_round3 <- nrow(data_round3)

# Function to calculate percentage
percentage <- function(count, total) {
  round(300 * count / total, 2)
}

# Calculate values for 'Sex'
sex_table_round3 <- data_round3 %>%
  group_by(Sex) %>%
  tally(name = "Count") %>%
  mutate(Percentage = percentage(Count, total_participants_round3)) %>%
  ungroup()

# Calculate values for 'Education'
education_table_round3 <- data_round3 %>%
  group_by(Education) %>%
  tally(name = "Count") %>%
  mutate(Percentage = percentage(Count, total_participants_round3)) %>%
  ungroup()

# Calculate values for 'Religion'
religion_table_round3 <- data_round3 %>%
  group_by(Religion) %>%
  tally(name = "Count") %>%
  mutate(Percentage = percentage(Count, total_participants_round3)) %>%
  ungroup()

# Calculate values for 'Political_affiliation'
political_table_round3 <- data_round3 %>%
  group_by(Political_affiliation) %>%
  tally(name = "Count") %>%
  mutate(Percentage = percentage(Count, total_participants_round3)) %>%
  ungroup()


# Calculate values for 'Ethnicity'
ethnicity_table_round3 <- data_round3 %>%
  group_by(Ethnicity) %>%
  tally(name = "Count") %>%
  mutate(Percentage = percentage(Count, total_participants_round3)) %>%
  ungroup()

# Age statistics for round 3
age_stats_round3 <- data_round3 %>%
  summarise(
    Mean_Age = mean(Age, na.rm = TRUE), 
    SD_Age = sd(Age, na.rm = TRUE)
  )

# Print tables for round 3
print(sex_table_round3)
print(education_table_round3)
print(religion_table_round3)
print(political_table_round3)
print(ethnicity_table_round3)
print(age_stats_round3)
```

```{r Clustering}

#Select only relevant columns
columns_of_interest <- c("ID", "Climate", "Safety", "Constant_supply", "Independence", "Nuclear_waste", "Destruction_danger", "Space_efficiency", "State_Finance", "Time_Consumption", "Unsure_profit", "Uranium", "High_cost")

# Cluster based on data of round 1 
subset_data1 <- subset(data, round == 1, select = columns_of_interest)
subset_data <- subset_data1[, !names(subset_data1) %in% "ID", drop = FALSE]

#Determining the ideal number of clusters 
kclusts <- 
  dplyr::tibble(n_clusts = 1:12) %>%
  dplyr::mutate(
    kclust = purrr::map(
      n_clusts,
      ~kmeans(subset_data, centers = .x, iter.max = 10, nstart = 5)
    ),
    augmented = purrr::map(kclust, broom::augment, subset_data),
    tidied = purrr::map(kclust, broom::tidy),
    glanced = purrr::map(kclust, broom::glance)
  ) %>%
  dplyr::select(-kclust)

model_stats <- kclusts %>%
  dplyr::select(n_clusts, glanced) %>% 
  tidyr::unnest(glanced)

ggplot2::ggplot(data = model_stats, aes(n_clusts, tot.withinss)) +
  ggplot2::geom_line() +
  ggplot2::scale_x_continuous(limits = c(1, 12), breaks = seq(1, 12, 1)) +
  ggplot2::ggtitle("Total within sum of squares, by # clusters")


#pkgs <- c("factoextra",  "NbClust")
#install.packages(pkgs)
library(factoextra)
library(NbClust)

#Using a set of methods to determine the optimal number of clusters (majority rule)
res <- NbClust(data = subset_data, distance = "euclidean",
        min.nc = 2, max.nc = 8, method = 'kmeans')

res$All.index
res$Best.nc
res$All.CriticalValues
res$Best.partition


#k-means clustering of aspects with 2 clusters
km.res <- kmeans(subset_data, 2, nstart = 50)
print(km.res)

subset_data1$cluster <- km.res$cluster
data <- data %>% select(-cluster)
data <- merge(data, subset_data1[ , c("ID", "cluster")], by = "ID", all.x = TRUE)
```

```{r self-selection (Table 3)}
# Load the data.table package
library(data.table)

# Convert your data frame to a data.table
data <- as.data.table(data)

# Identify duplicate IDs and create a 'repeat' column
duplicate_ids <- data[, .N, by = ID][N > 1]
duplicate_ids[, N := ifelse(N > 1, 1, 0)]
data <- merge(data, duplicate_ids, by = "ID", all.x = TRUE)
data[is.na(N), N := 0]

# Subset data for round == 1
data_round1 <- data[round == 1]

# Perform the logistic regression
logistic_model <- glm(N ~ Climate +Safety +Constant_supply +Independence +Nuclear_waste +Destruction_danger +Space_efficiency +State_Finance +Time_Consumption +Unsure_profit +Uranium +WTP_normalized +Selfreported_WTP, data = data_round1, family = binomial)

summary(logistic_model)

#Calculate the odds ratio and 95% CI 
odds_ratios <- exp(coef(logistic_model))
std_errors <- sqrt(diag(vcov(logistic_model)))

lower_bounds <- exp(coef(logistic_model) - 1.96 * std_errors)
upper_bounds <- exp(coef(logistic_model) + 1.96 * std_errors)

# Combine the odds ratios and confidence intervals
results <- data.frame(
  Odds_Ratio = odds_ratios,
  Lower_95_CI = lower_bounds,
  Upper_95_CI = upper_bounds
)

# Display the results
print(results)

#Round the results to three decimals 
results_rounded <- data.frame(lapply(results, function(x) if(is.numeric(x)) round(x, 3) else x))
print(results_rounded)

```
