# Supplementary material for: Narrative influence on support of a public policy: The case of nuclear power in The Netherlands
Source: PNAS Nexus. 2024 Apr 9;3(4):pgae149. doi: 10.1093/pnasnexus/pgae149 (PMC11032192; doi:10.1093/pnasnexus/pgae149)
Supplement: pgae149_Supplementary_Data [file pgae149_supplementary_data.zip › PNASNEXUS-PNASNEXUS-2023-01078RRR-s04.do]

********
**** STATA CODE FOR ANALYSIS IN Narrative influence on support of a public policy: the
*****                           case of nuclear power in the Netherlands
*******


******************** SECTION: ARGUMENT SELECTION AND CLUSTERING ****************
{
clear
insheet using "dataset.txt"


rename wtp_normalized wtp
rename selfreported_wtp swtp
rename bucket_task rf
rename altruism dg


rename climate arg1
rename space_efficiency arg2
rename safety arg3
rename constant_supply arg4
rename independence arg5
rename state_finance arg6
rename high_cost arg7
rename time_consumption arg8
rename nuclear_waste arg9
rename destruction_danger arg10
rename unsure_profit arg11
rename uranium arg12

rename awareness_of_consequences beh1
rename ascription_of_responsibility beh2
rename personal_norm beh3
rename attitude beh4
rename subjective_social_norm beh5


rename cognitive_1 nts1
rename cognitive_2 nts2
rename general nts3
rename emotion nts4
rename imagination nts5

replace rf = 11 - rf

duplicates tag id, gen(dup)

gen rept = 0
replace rept = 1 if round == 2 & dup == 1

replace narrative = 0 if narrative == .
gen rnd = round*10 + narrative

gen sx = 1 if sex == "Male"
replace sx = 0 if sex == "Female"

gen student = 0
replace student = 1 if student_status == "1" | student_status == "Yes"

gen rfhigh = cond(rf == 11, 1, 0)

order id wtp swtp age sx narrative rf round rnd student

drop if rept == 1	

cluster kmeans arg1 arg2 arg3 arg4 arg5 arg6 arg7 arg8 arg9 arg10 arg11 arg12 if round == 1, k(2)
rename _clus_1 clust


bysort clust: ci means wtp swtp
/*
-> clust = 1
         wtp |        120    .7397917    .0298551        .6806757    .7989077
        swtp |        120    .8416667    .1349322        .5744874    1.108846
-> clust = 2
         wtp |         30    .2916667    .0678946        .1528067    .4305267
        swtp |         30   -2.133333    .1710907       -2.483253   -1.783414
*/


ranksum wtp,  by(clust) exact
*Exact prob = 0.0000
ranksum swtp, by(clust) exact
*Exact prob = 0.0000


}


*****************************************************************************
****************** SECTION: PUBLIC GOODS CONTRIBUTIONS **********************
{
	

clear
insheet using "dataset.txt"


rename wtp_normalized wtp
rename selfreported_wtp swtp
rename bucket_task rf
rename altruism dg


rename climate arg1
rename space_efficiency arg2
rename safety arg3
rename constant_supply arg4
rename independence arg5
rename state_finance arg6
rename high_cost arg7
rename time_consumption arg8
rename nuclear_waste arg9
rename destruction_danger arg10
rename unsure_profit arg11
rename uranium arg12

rename awareness_of_consequences beh1
rename ascription_of_responsibility beh2
rename personal_norm beh3
rename attitude beh4
rename subjective_social_norm beh5


rename cognitive_1 nts1
rename cognitive_2 nts2
rename general nts3
rename emotion nts4
rename imagination nts5

replace rf = 11 - rf

duplicates tag id, gen(dup)

gen rept = 0
replace rept = 1 if round == 2 & dup == 1

replace narrative = 0 if narrative == .
gen rnd = round*10 + narrative

gen sx = 1 if sex == "Male"
replace sx = 0 if sex == "Female"

gen student = 0
replace student = 1 if student_status == "1" | student_status == "Yes"

gen rfhigh = cond(rf == 11, 1, 0)

order id wtp swtp age sx narrative rf round rnd student

drop if rept == 1


bysort round: ci means wtp 
/*
-> round = 1
         wtp |        150    .6501667    .0310575        .5887966    .7115367
-> round = 2
         wtp |        105         .76    .0336868        .6931979    .8268021
-> round = 3
         wtp |        150    .6713333    .0303202        .6114201    .7312465
*/

ranksum wtp if round != 3, by(round) exact
*Exact prob = 0.0103
ranksum wtp if round != 1, by(round) exact
*Exact prob = 0.0243
ranksum wtp if round != 2, by(round) exact
*Exact prob = 0.7003


bysort rnd: ci means wtp 
/*
-> round = 1
         wtp |        150    .6501667    .0310575        .5887966    .7115367
-> round = 2, narrative = 1
         wtp |         56    .7553571    .0473944        .6603766    .8503377
-> round = 2, narrative = 2
         wtp |         49    .7653061    .0482298        .6683336    .8622786
-> round = 3
         wtp |        150    .6713333    .0303202        .6114201    .7312465
*/

ranksum wtp if rnd <= 21, by(rnd) exact
*Exact prob = 0.0489
ranksum wtp if rnd <= 22 & rnd != 21, by(rnd)  exact
*Exact prob = 0.0377
ranksum wtp if rnd >= 22, by(rnd)  exact
*Exact prob = 0.0715
ranksum wtp if rnd >= 21 & rnd != 22, by(rnd)  exact
*Exact prob = 0.0808


}


********* SECTION: EFFECTIVENESS OF NARRATIVES ******************************
{
	

clear
insheet using "dataset.txt"


rename wtp_normalized wtp
rename selfreported_wtp swtp
rename bucket_task rf
rename altruism dg


rename climate arg1
rename space_efficiency arg2
rename safety arg3
rename constant_supply arg4
rename independence arg5
rename state_finance arg6
rename high_cost arg7
rename time_consumption arg8
rename nuclear_waste arg9
rename destruction_danger arg10
rename unsure_profit arg11
rename uranium arg12

rename awareness_of_consequences beh1
rename ascription_of_responsibility beh2
rename personal_norm beh3
rename attitude beh4
rename subjective_social_norm beh5


rename cognitive_1 nts1
rename cognitive_2 nts2
rename general nts3
rename emotion nts4
rename imagination nts5

replace rf = 11 - rf

duplicates tag id, gen(dup)

gen rept = 0
replace rept = 1 if round == 2 & dup == 1

replace narrative = 0 if narrative == .
gen rnd = round*10 + narrative

gen sx = 1 if sex == "Male"
replace sx = 0 if sex == "Female"

gen student = 0
replace student = 1 if student_status == "1" | student_status == "Yes"

gen rfhigh = cond(rf == 11, 1, 0)

order id wtp swtp age sx narrative rf round rnd student

drop if rept == 1


***** TABLE 1 ****
	
bysort rnd: reg wtp congruence_1 congruence_2 trust manipulation identification, robust
/*
-> rnd = 21

 congruence_1 |   .0181271   .0197479     0.92   0.363    -.0215378     .057792
 congruence_2 |   .0738282   .0292204     2.53   0.015     .0151374     .132519
        trust |  -.0332809    .043788    -0.76   0.451    -.1212316    .0546698
 manipulation |  -.0095467   .0320342    -0.30   0.767    -.0738894    .0547959
identificat~n |   .0451793   .0281025     1.61   0.114    -.0112662    .1016247
        _cons |   .3556644   .2723437     1.31   0.198     -.191354    .9026829

-> rnd = 22
 congruence_1 |   .0106753   .0222812     0.48   0.634    -.0342591    .0556097
 congruence_2 |   .0827739   .0420608     1.97   0.056    -.0020498    .1675976
        trust |  -.0395291   .0566471    -0.70   0.489    -.1537689    .0747107
 manipulation |  -.0901787   .0418994    -2.15   0.037    -.1746768   -.0056805
identificat~n |  -.0386126   .0346928    -1.11   0.272    -.1085774    .0313522
        _cons |   .9533716   .3597343     2.65   0.011     .2278983    1.678845
*/


bysort rnd: reg wtp congruence_2 manipulation, robust
/*
-> rnd = 21
congruence_2 |   .0909878   .0301019     3.02   0.004     .0306111    .1513645
manipulation |  -.0164463    .033477    -0.49   0.625    -.0835926    .0507001
       _cons |   .3744795    .178158     2.10   0.040     .0171399    .7318191
------------------------------------------------------------------------------

-> rnd = 22
congruence_2 |   .0479852   .0331928     1.45   0.155    -.0188285    .1147988
manipulation |  -.0684734   .0330388    -2.07   0.044    -.1349771   -.0019696
       _cons |   .7276094   .2132684     3.41   0.001     .2983224    1.156896
*/


}


*************************************************************************
************** APPENDIX SELF REPORTED WTP *******************************
{
	

clear
insheet using "dataset.txt"


rename wtp_normalized wtp
rename selfreported_wtp swtp
rename bucket_task rf
rename altruism dg


rename climate arg1
rename space_efficiency arg2
rename safety arg3
rename constant_supply arg4
rename independence arg5
rename state_finance arg6
rename high_cost arg7
rename time_consumption arg8
rename nuclear_waste arg9
rename destruction_danger arg10
rename unsure_profit arg11
rename uranium arg12

rename awareness_of_consequences beh1
rename ascription_of_responsibility beh2
rename personal_norm beh3
rename attitude beh4
rename subjective_social_norm beh5


rename cognitive_1 nts1
rename cognitive_2 nts2
rename general nts3
rename emotion nts4
rename imagination nts5

replace rf = 11 - rf

duplicates tag id, gen(dup)

gen rept = 0
replace rept = 1 if round == 2 & dup == 1

replace narrative = 0 if narrative == .
gen rnd = round*10 + narrative

gen sx = 1 if sex == "Male"
replace sx = 0 if sex == "Female"

gen student = 0
replace student = 1 if student_status == "1" | student_status == "Yes"

gen rfhigh = cond(rf == 11, 1, 0)

order id wtp swtp age sx narrative rf round rnd student

drop if rept == 1


bysort round: ci means swtp 
/*
-> round = 1
        swtp |        150    .2466667    .1492522       -.0482576    .5415909
-> round = 2
        swtp |        105    .6952381    .1749536        .3482986    1.042178
-> round = 3
        swtp |        150         .42    .1435473        .1363487    .7036513
*/
ranksum swtp if round != 3, by(round) exact
*Exact prob = 0.0410
ranksum swtp if round != 1, by(round) exact
*Exact prob = 0.2515
ranksum swtp if round != 2, by(round) exact
*Exact prob = 0.3260


bysort rnd: ci means swtp 
/*
-> rnd = 10
        swtp |        150    .2466667    .1492522       -.0482576    .5415909
-> rnd = 21
        swtp |         56    .7142857    .2345406        .2442559    1.184316
-> rnd = 22
        swtp |         49    .6734694     .264684        .1412866    1.205652
-> rnd = 30
        swtp |        150         .42    .1435473        .1363487    .7036513
*/
ranksum swtp if rnd <= 21, by(rnd) exact
*Exact prob = 0.0886
ranksum swtp if rnd <= 22 & rnd != 21, by(rnd) exact
*Exact prob = 0.1279
ranksum swtp if rnd >= 22, by(rnd) exact
*Exact prob = 0.3804
ranksum swtp if rnd >= 21 & rnd != 22, by(rnd) exact
*Exact prob = 0.3495


bysort rnd: corr wtp swtp


bysort rnd: corr wtp swtp dg


bysort rnd: spearman wtp swtp rf, stats(rho obs p)
*dg - NOT significant!

bysort round: spearman wtp swtp rf, stats(rho obs p)


***** TABLE 2 *****

bysort rnd: reg swtp congruence_2 manipulation congruence_1  trust identification, robust
/*
-> rnd = 21
 congruence_2 |   .4684848   .1288759     3.64   0.001     .2096299    .7273396
 manipulation |   .0059647   .1417621     0.04   0.967    -.2787729    .2907022
 congruence_1 |   .1511698   .1174029     1.29   0.204    -.0846409    .3869804
        trust |   -.042605   .1652591    -0.26   0.798    -.3745378    .2893278
identificat~n |   .2153525    .161628     1.33   0.189     -.109287     .539992
        _cons |  -2.732436   1.261724    -2.17   0.035    -5.266684   -.1981882

-> rnd = 22
 congruence_2 |   .5665036   .2766284     2.05   0.047     .0086292    1.124378
 manipulation |  -.4005026   .1728781    -2.32   0.025    -.7491445   -.0518607
 congruence_1 |  -.1505554   .1695763    -0.89   0.380    -.4925385    .1914278
        trust |  -.0667712   .2650356    -0.25   0.802    -.6012665    .4677241
identificat~n |  -.2098177   .2666029    -0.79   0.436    -.7474738    .3278383
        _cons |   .8922707   1.403514     0.64   0.528    -1.938185    3.722726
*/


bysort rnd: reg swtp congruence_2 manipulation, robust
/*
-> rnd = 21
                                                R-squared         =     0.3115
        swtp | Coefficient  std. err.      t    P>|t|     [95% conf. interval]
-------------+----------------------------------------------------------------
congruence_2 |   .5754637   .1338234     4.30   0.000     .3070479    .8438796
manipulation |   -.081243   .1453606    -0.56   0.579    -.3727995    .2103135
       _cons |   -1.74993   .8456222    -2.07   0.043    -3.446033   -.0538264
------------------------------------------------------------------------------
-> rnd = 22
                                                R-squared         =     0.1651
        swtp | Coefficient  std. err.      t    P>|t|     [95% conf. interval]
-------------+----------------------------------------------------------------
congruence_2 |   .3432201   .1870142     1.84   0.073    -.0332199    .7196602
manipulation |  -.3487717   .1830353    -1.91   0.063    -.7172026    .0196591
       _cons |   .0297758   1.034251     0.03   0.977    -2.052064    2.111616
*/


}


*************************************************************************
*********** S4: ADDITIONAL ANALYSIS OF CONTRIBUTIONS ********************
{
	

clear
insheet using "dataset.txt"


rename wtp_normalized wtp
rename selfreported_wtp swtp
rename bucket_task rf
rename altruism dg


rename climate arg1
rename space_efficiency arg2
rename safety arg3
rename constant_supply arg4
rename independence arg5
rename state_finance arg6
rename high_cost arg7
rename time_consumption arg8
rename nuclear_waste arg9
rename destruction_danger arg10
rename unsure_profit arg11
rename uranium arg12

rename awareness_of_consequences beh1
rename ascription_of_responsibility beh2
rename personal_norm beh3
rename attitude beh4
rename subjective_social_norm beh5


rename cognitive_1 nts1
rename cognitive_2 nts2
rename general nts3
rename emotion nts4
rename imagination nts5

replace rf = 11 - rf

duplicates tag id, gen(dup)

gen rept = 0
replace rept = 1 if round == 2 & dup == 1

replace narrative = 0 if narrative == .
gen rnd = round*10 + narrative

gen sx = 1 if sex == "Male"
replace sx = 0 if sex == "Female"

gen student = 0
replace student = 1 if student_status == "1" | student_status == "Yes"

gen rfhigh = cond(rf == 11, 1, 0)

order id wtp swtp age sx narrative rf round rnd student

drop if rept == 1


*hist wtp if control == 0

gen control = cond(round != 2, 1, 0)

gen maxwtp = cond(wtp == 1, 1, 0)
gen minwtp = cond(wtp == 0, 1, 0)

gen smlwtp = cond(wtp <= 0.25, 1, 0)
gen midwtp = cond(wtp <= 0.5, 1, 0)
gen mhiwtp = cond(wtp <= 0.75, 1, 0)


bysort control: ci means maxwtp
/*
-> control = 0

    Variable |        Obs        Mean    Std. err.       [95% conf. interval]
-------------+---------------------------------------------------------------
      maxwtp |        105    .5904762    .0482197        .4948548    .6860976

--------------------------------------------------------------------------------
-> control = 1

    Variable |        Obs        Mean    Std. err.       [95% conf. interval]
-------------+---------------------------------------------------------------
      maxwtp |        300    .4333333    .0286576        .3769373    .4897294
*/
bysort control: ci means minwtp
/*
-> control = 0
      minwtp |        105    .1047619    .0300299        .0452114    .1643124
-> control = 1
      minwtp |        300    .1666667    .0215525        .1242528    .2090805
*/


bysort control: ci means smlwtp
/*
-> control = 0
      smlwtp |        105    .1333333    .0333333        .0672321    .1994346
-> control = 1
      smlwtp |        300         .21    .0235552        .1636449    .2563551
*/

bysort control: ci means midwtp
/*
-> control = 0
      midwtp |        105    .2952381    .0447292        .2065385    .3839377
-> control = 1
      midwtp |        300    .3866667    .0281631        .3312436    .4420897
*/
bysort control: ci means mhiwtp
/*
-> control = 0
      mhiwtp |        105    .3333333     .046225        .2416674    .4249993
-> control = 1
      mhiwtp |        300    .5133333    .0289055        .4564494    .5702173
*/


prtest maxwtp, by(control)
/*
    Ha: diff < 0                 Ha: diff != 0                 Ha: diff > 0
 Pr(Z < z) = 0.9972         Pr(|Z| > |z|) = 0.0055          Pr(Z > z) = 0.0028
*/
prtest maxwtp if round <= 2, by(round)
/*
    Ha: diff < 0                 Ha: diff != 0                 Ha: diff > 0
 Pr(Z < z) = 0.0068         Pr(|Z| > |z|) = 0.0135          Pr(Z > z) = 0.9932
*/

prtest maxwtp if round >= 2, by(round)
/*
    Ha: diff < 0                 Ha: diff != 0                 Ha: diff > 0
 Pr(Z < z) = 0.9932         Pr(|Z| > |z|) = 0.0135          Pr(Z > z) = 0.0068
*/


prtest maxwtp if rnd <= 21, by(rnd)
/*
    Ha: diff < 0                 Ha: diff != 0                 Ha: diff > 0
 Pr(Z < z) = 0.0231         Pr(|Z| > |z|) = 0.0461          Pr(Z > z) = 0.9769
*/
prtest maxwtp if rnd <= 22 & rnd != 21, by(rnd)
/*
    Ha: diff < 0                 Ha: diff != 0                 Ha: diff > 0
 Pr(Z < z) = 0.0268         Pr(|Z| > |z|) = 0.0537          Pr(Z > z) = 0.9732
*/
prtest maxwtp if rnd >= 22, by(rnd)
/*
    Ha: diff < 0                 Ha: diff != 0                 Ha: diff > 0
 Pr(Z < z) = 0.9732         Pr(|Z| > |z|) = 0.0537          Pr(Z > z) = 0.0268
*/
prtest maxwtp if rnd >= 21 & rnd != 22, by(rnd)
/*
    Ha: diff < 0                 Ha: diff != 0                 Ha: diff > 0
 Pr(Z < z) = 0.9769         Pr(|Z| > |z|) = 0.0461          Pr(Z > z) = 0.0231
*/


prtest minwtp, by(control)
/*
Pr(Z < z) = 0.0635 
*/


prtest smlwtp, by(control)
/*
    Ha: diff < 0                 Ha: diff != 0                 Ha: diff > 0
 Pr(Z < z) = 0.0424         Pr(|Z| > |z|) = 0.0849          Pr(Z > z) = 0.9576
*/
prtest midwtp, by(control)
/*
    Ha: diff < 0                 Ha: diff != 0                 Ha: diff > 0
 Pr(Z < z) = 0.0468         Pr(|Z| > |z|) = 0.0936          Pr(Z > z) = 0.9532
*/
prtest mhiwtp, by(control)
/*
    Ha: diff < 0                 Ha: diff != 0                 Ha: diff > 0
 Pr(Z < z) = 0.0007         Pr(|Z| > |z|) = 0.0015          Pr(Z > z) = 0.9993
*/


}


*************************************************************************
*********** APPENDIX ADDITIOBNAL ANALYSIS SWTP***************************
{
	

clear
insheet using "dataset.txt"


rename wtp_normalized wtp
rename selfreported_wtp swtp
rename bucket_task rf
rename altruism dg


rename climate arg1
rename space_efficiency arg2
rename safety arg3
rename constant_supply arg4
rename independence arg5
rename state_finance arg6
rename high_cost arg7
rename time_consumption arg8
rename nuclear_waste arg9
rename destruction_danger arg10
rename unsure_profit arg11
rename uranium arg12

rename awareness_of_consequences beh1
rename ascription_of_responsibility beh2
rename personal_norm beh3
rename attitude beh4
rename subjective_social_norm beh5


rename cognitive_1 nts1
rename cognitive_2 nts2
rename general nts3
rename emotion nts4
rename imagination nts5

replace rf = 11 - rf

duplicates tag id, gen(dup)

gen rept = 0
replace rept = 1 if round == 2 & dup == 1

replace narrative = 0 if narrative == .
gen rnd = round*10 + narrative

gen sx = 1 if sex == "Male"
replace sx = 0 if sex == "Female"

gen student = 0
replace student = 1 if student_status == "1" | student_status == "Yes"

gen rfhigh = cond(rf == 11, 1, 0)

order id wtp swtp age sx narrative rf round rnd student

drop if rept == 1


gen control = cond(round != 2, 1, 0)

gen maxswtp = cond(swtp == 1, 1, 0)
gen negswtp = cond(swtp < 0, 1, 0)


bysort rnd: ci means maxswtp
/*
-> rnd = 10
     maxswtp |        150         .26    .0359343        .1889933    .3310067
-> rnd = 21
     maxswtp |         56        .375    .0652791        .2441777    .5058223
-> rnd = 22
     maxswtp |         49    .3265306    .0676862        .1904383    .4626229
-> rnd = 30
     maxswtp |        150    .2666667    .0362278        .1950801    .3382533
*/


prtest maxswtp if rnd <= 21, by(rnd)
/*
    Ha: diff < 0                 Ha: diff != 0                 Ha: diff > 0
 Pr(Z < z) = 0.0530         Pr(|Z| > |z|) = 0.1060          Pr(Z > z) = 0.9470
*/
prtest maxswtp if rnd <= 22 & rnd != 21, by(rnd)

prtest maxswtp if round != 3, by(round)
/*
    Ha: diff < 0                 Ha: diff != 0                 Ha: diff > 0
 Pr(Z < z) = 0.0562         Pr(|Z| > |z|) = 0.1124          Pr(Z > z) = 0.9438
*/
prtest maxswtp if round != 1, by(round)
/*
    Ha: diff < 0                 Ha: diff != 0                 Ha: diff > 0
 Pr(Z < z) = 0.9288         Pr(|Z| > |z|) = 0.1423          Pr(Z > z) = 0.0712
*/

prtest maxswtp if rnd >= 21 & rnd <=22, by(rnd)

prtest maxswtp, by(control)
/*
    Ha: diff < 0                 Ha: diff != 0                 Ha: diff > 0
 Pr(Z < z) = 0.9588         Pr(|Z| > |z|) = 0.0824          Pr(Z > z) = 0.0412
*/


prtest negswtp if rnd <= 21, by(rnd)
/*
    Ha: diff < 0                 Ha: diff != 0                 Ha: diff > 0
 Pr(Z < z) = 0.9664         Pr(|Z| > |z|) = 0.0672          Pr(Z > z) = 0.0336
*/
prtest negswtp if rnd <= 22 & rnd != 21, by(rnd)

prtest negswtp if round != 3, by(round)
/*
    Ha: diff < 0                 Ha: diff != 0                 Ha: diff > 0
 Pr(Z < z) = 0.9699         Pr(|Z| > |z|) = 0.0603          Pr(Z > z) = 0.0301
*/
prtest negswtp if round != 1, by(round)

prtest negswtp if rnd >= 21 & rnd <=22, by(rnd)


prtest negswtp if rnd >= 22, by(rnd)

prtest negswtp if rnd >= 21 & rnd != 22, by(rnd)

}


************ ADDITIONAL CHECKS: RULE-FOLLOWING TASK ***************************
{


clear
insheet using "dataset.txt"


rename wtp_normalized wtp
rename selfreported_wtp swtp
rename bucket_task rf
rename altruism dg


rename climate arg1
rename space_efficiency arg2
rename safety arg3
rename constant_supply arg4
rename independence arg5
rename state_finance arg6
rename high_cost arg7
rename time_consumption arg8
rename nuclear_waste arg9
rename destruction_danger arg10
rename unsure_profit arg11
rename uranium arg12

rename awareness_of_consequences beh1
rename ascription_of_responsibility beh2
rename personal_norm beh3
rename attitude beh4
rename subjective_social_norm beh5


rename cognitive_1 nts1
rename cognitive_2 nts2
rename general nts3
rename emotion nts4
rename imagination nts5

replace rf = 11 - rf

duplicates tag id, gen(dup)

gen rept = 0
replace rept = 1 if round == 2 & dup == 1

replace narrative = 0 if narrative == .
gen rnd = round*10 + narrative

gen sx = 1 if sex == "Male"
replace sx = 0 if sex == "Female"

gen student = 0
replace student = 1 if student_status == "1" | student_status == "Yes"

gen rfhigh = cond(rf == 11, 1, 0)

order id wtp swtp age sx narrative rf round rnd student

drop if rept == 1


bysort round: spearman rf wtp, stats(rho obs p)
*round 1: Spearman's rho =       0.1507 Prob > |t| =       0.0656
*round 2: Spearman's rho =       0.0910 Prob > |t| =       0.3557
*round 3: Spearman's rho =       0.1707 Prob > |t| =       0.0367

spearman rf wtp if round != 2, stats(rho obs p)
*Spearman's rho =       0.1575 Prob > |t| =       0.0063

}


******* S6: LOGIT REGRESSION ****************************************
{
clear
insheet using "dataset.txt"


rename wtp_normalized wtp
rename selfreported_wtp swtp
rename bucket_task rf
rename altruism dg


rename climate arg1
rename space_efficiency arg2
rename safety arg3
rename constant_supply arg4
rename independence arg5
rename state_finance arg6
rename high_cost arg7
rename time_consumption arg8
rename nuclear_waste arg9
rename destruction_danger arg10
rename unsure_profit arg11
rename uranium arg12

rename awareness_of_consequences beh1
rename ascription_of_responsibility beh2
rename personal_norm beh3
rename attitude beh4
rename subjective_social_norm beh5


rename cognitive_1 nts1
rename cognitive_2 nts2
rename general nts3
rename emotion nts4
rename imagination nts5


replace rf = 11 - rf

duplicates tag id, gen(dup)

gen rept = 0
replace rept = 1 if round == 2 & dup == 1

replace narrative = 0 if narrative == .
gen rnd = round*10 + narrative

gen sx = 1 if sex == "Male"
replace sx = 0 if sex == "Female"

gen student = 0
replace student = 1 if student_status == "1" | student_status == "Yes"

gen rfhigh = cond(rf == 11, 1, 0)

order id wtp swtp age sx narrative rf round rnd student

drop if round == 3
drop if round == 2 & dup == 0
	
logit dup wtp swtp arg1 arg2 arg3 arg4 arg5 arg6 arg7 arg8 arg9 arg10 arg11 arg12
/*
         wtp |  -.3389306   .7462246    -0.45   0.650    -1.801504    1.123643
        swtp |    .153823   .1984305     0.78   0.438    -.2350936    .5427396
        arg1 |  -.0129609   .1879081    -0.07   0.945     -.381254    .3553322
        arg2 |   .3321474   .1738689     1.91   0.056    -.0086293     .672924
        arg3 |  -.2831482   .2009617    -1.41   0.159    -.6770259    .1107294
        arg4 |  -.3474406   .2474899    -1.40   0.160    -.8325118    .1376307
        arg5 |   .1144223   .2359127     0.49   0.628    -.3479581    .5768026
        arg6 |   .3160259   .1864007     1.70   0.090    -.0493129    .6813646
        arg7 |  -.1454974   .1890401    -0.77   0.441    -.5160092    .2250144
        arg8 |  -.0057621   .1737909    -0.03   0.974     -.346386    .3348618
        arg9 |  -.1988883   .1840132    -1.08   0.280    -.5595474    .1617709
       arg10 |  -.0022317   .2021372    -0.01   0.991    -.3984135      .39395
       arg11 |  -.2419861   .1896923    -1.28   0.202    -.6137762    .1298039
       arg12 |   -.119648   .1721459    -0.70   0.487    -.4570478    .2177519
       _cons |    -1.2114   .6002653    -2.02   0.044    -2.387898   -.0349014
*/	
	
}
