# Supplementary material for: Narrative influence on support of a public policy: The case of nuclear power in The Netherlands
Source: PNAS Nexus. 2024 Apr 9;3(4):pgae149. doi: 10.1093/pnasnexus/pgae149 (PMC11032192; doi:10.1093/pnasnexus/pgae149)
Supplement: pgae149_Supplementary_Data [file pgae149_supplementary_data.zip › PNASNEXUS-PNASNEXUS-2023-01078RRR-s05.txt]

ID	Cognitive_1	Cognitive_2	General	Emotion	Imagination	Identification	Bucket_task	WTP_normalized	Opinion_recall	Detail_recall	Congruence_1	Congruence_2	Trust	Manipulation	Selfreported_WTP	Climate	Safety	Constant_supply	Independence	Nuclear_waste	Destruction_danger	High_cost	Awareness_of_Consequences	Ascription_of_Responsibility	Personal_Norm	Attitude	Subjective_Social_Norm	Check_2	Altruism	Education	Check_1	Political_affiliation	Ethnicity	Religion	Column1	Narrative	duration	Age	Sex	Student_status	Argument_recall_Space_efficiency	Argument_recall_Climate	Argument_recall_Nuclear_waste	Argument_recall_State_Finance	Argument_recall_Independence	Argument_recall_Uranium	Argument_recall_SMR	Argument_recall_Constant_supply	Argument_recall_High_cost
558841bdfdf99b4020ba0902	5	5	6	2	5	5	0	0.5	0	0	2	2	4	4	-1	-2	-1	-1	1	-3	-3	-3	0	0	-1	-1	-1		5	Bachelor (HBO / WO)	0	GroenLinks	Noord- en/of West-Europees (Noord-Amerika/Oceanië)	Geen geloofsovertuiging		2	287	29	Male	No	0	1	1	0	1	0	0	1	0
558841bdfdf99b4020ba0902							0	1							-1	-1	-1	0	1	-3	-2	-2	0	-2	-2	-1	-1	0		Bachelor (HBO / WO)	0	GroenLinks	Noord- en/of West-Europees (Noord-Amerika/Oceanië)	Geen geloofsovertuiging			195	28	Male	0
559edf64fdf99b2537152084	5	6	6	3	5	5	0	0.2	0	0	4	4	5	4	0	1	1	1	1	-2	-2	-1	1	-1	0	0	0		0	Master (HBO / WO)	0	Partij voor de Dieren	Noord- en/of West-Europees (Noord-Amerika/Oceanië)	Geen geloofsovertuiging		1	337	34	Female	No	0	1	1	0	0	0	0	1	0
559edf64fdf99b2537152084							0	1							0	1	1	1	1	-2	-1	-1	0	0	0	0	0	0		Master (HBO / WO)	0	Partij voor de Dieren	Noord- en/of West-Europees (Noord-Amerika/Oceanië)	Geen geloofsovertuiging			248	34	Female	0
561fcb95ed6e5a000bc7eaa2							0	0							0	1	2	2	-2	-2	-1	-1	1	-1	-2	1	-1	0		Master (HBO / WO)	0	VVD	Noord- en/of West-Europees (Noord-Amerika/Oceanië)	Geen geloofsovertuiging			384	27	Male	0
5670237eb937e400122dc3d9							0	1							-2	-2	1	-2	1	-3	-3	-2	-1	1	-1	-1	1	0	5	Bachelor (HBO / WO)	0	GroenLinks	Noord- en/of West-Europees (Noord-Amerika/Oceanië)	Geen geloofsovertuiging			312	37	Male	No
56b1c58c390ebc000d5bf001							5	0.5							-1	1	1	1	1	-3	-2	-2	0	0	-1	-1	-1	0	5	Bachelor (HBO / WO)	0	Volt	Noord- en/of West-Europees (Noord-Amerika/Oceanië)	Geen geloofsovertuiging			262	42	Male	No
5751477b947a3d0007b53c2c							5	0							-3	1	-2	1	1	-3	-3	-2	-2	-2	-2	-2	-2	0		Master (HBO / WO)	0	Partij voor de Dieren	Noord- en/of West-Europees (Noord-Amerika/Oceanië)	Geen geloofsovertuiging			883	46	Female	0
5796466d25cb71000128b16c							0	0							-3	-2	-2	-2	0	-3	0	-2	-1	-1	-2	-1	-1	0		VMBO, HAVO / VWO onderbouw, MBO1	0	PVV	Noord- en/of West-Europees (Noord-Amerika/Oceanië)	Katholiek			569	52	Male	0
57f78ddf17031e00018fb60c	6	6	5	6	6	6	5	1	0	0	4	6	6	2	2	2	2	2	2	0	-1	-1	1	1	1	1	1		5	Bachelor (HBO / WO)	0	D66	Noord- en/of West-Europees (Noord-Amerika/Oceanië)	Geen geloofsovertuiging		2	777	43	Male	No	0	0	1	0	1	0	0	0	0
58dcc0e5a485ec0001691476							0	0							2	3	2	0	1	-2	-2	-1	1	-1	1	1	-1	0		Doctoraat, PhD	0	VVD	Noord- en/of West-Europees (Noord-Amerika/Oceanië)	Geen geloofsovertuiging			301	47	Male	0
594547c8833f6d0001622e60	7	7	6	6	4	6	0	1	0	0	5	6	7	1	1	2	2	2	2	-3	-3	-1	1	1	1	0	-1		5	Doctoraat, PhD	0	GroenLinks	Noord- en/of West-Europees (Noord-Amerika/Oceanië)	Geen geloofsovertuiging		2	586	67	Male	No	0	0	0	1	1	0	0	0	0
5995b8a6bf8bcf0001ab6aed							5	0.8							1	2	2	2	2	0	-2	-2	1	-2	0	0	-1	0	5	HAVO, VWO, MBO2-4	0	Anders	Noord- en/of West-Europees (Noord-Amerika/Oceanië)	Geen geloofsovertuiging			243	25	Female	No
5a317f6b12f583000121b257							0	0							-1	1	1	2	2	0	-2	0	1	-1	-1	-1	-1	0	0	HAVO, VWO, MBO2-4	0	Volt	Noord- en/of West-Europees (Noord-Amerika/Oceanië)	Geen geloofsovertuiging			237	27	Male	No
5a6f391ca1fb98000140d290	7	7	6	3	5	3	5	1	0	0	2	5	5	3	3	3	3	3	3	0	0	-1	0	2	2	2	-1		5	HAVO, VWO, MBO2-4	0	GroenLinks	Noord- en/of West-Europees (Noord-Amerika/Oceanië)	Geen geloofsovertuiging		2	317	28	Male	No	0	0	1	0	1	0	0	0	0
5abfe95ce1546900019bd227							2	0.75							3	2	2	3	3	-1	-2	-2	1	-1	1	1	-1	0		Bachelor (HBO / WO)	0	GroenLinks	Noord- en/of West-Europees (Noord-Amerika/Oceanië)	Geen geloofsovertuiging			378	24	Male	1
5aea3cc078b0060001e6a6f8							5	0.5							2	2	2	2	2	1	1	1	1	0	1	2	0	0		Bachelor (HBO / WO)	0	GroenLinks	Indonesisch	Moslim			628	27	Female	0
5aeaad3f93d95300012a0486							5	0.8							1	2	2	1	1	-1	0	0	0	-1	0	1	-1	0	5	Master (HBO / WO)	1	GroenLinks	Noord- en/of West-Europees (Noord-Amerika/Oceanië)	Geen geloofsovertuiging			393	31	Female
5af190c07c1e9d000141fae2							0	0.5							2	2	3	1	3	3	2	-2	1	-2	2	1	0	0		HAVO, VWO, MBO2-4	0	Volt	Noord- en/of West-Europees (Noord-Amerika/Oceanië)	Geen geloofsovertuiging			272	22	Male	1
5b0c1fdebd9c3100015641ae							0	0.5							1	2	2	2	2	-1	-2	0	1	-1	0	1	0	0	2	Bachelor (HBO / WO)	0	SP	Noord- en/of West-Europees (Noord-Amerika/Oceanië)	Geen geloofsovertuiging			235	38	Male	No
5b116068160a2e0001acb494							0	0							-3	-3	-3	-3	-3	-3	3	-3	-2	-2	-2	-2	0	0	0	Bachelor (HBO / WO)	0	Partij voor de Dieren	Europees overig	Geen geloofsovertuiging			492	59	Female	No
5b168dc1dbae3e00017e60c6							5	1							1	2	2	2	2	2	1	0	1	0	1	1	-1	0		Bachelor (HBO / WO)	0	GroenLinks	Noord- en/of West-Europees (Noord-Amerika/Oceanië)	Protestants			339	63	Male	0
5b16949bc9d3cb00010fd037							3	0.5							0	1	1	2	1	2	3	0	0	-1	-2	-1	0	0		Bachelor (HBO / WO)	0	GroenLinks	Noord- en/of West-Europees (Noord-Amerika/Oceanië)	Geen geloofsovertuiging			404	23	Female	0
5b20c7f1c9d3cb00011094bf	6	5	5	6	6	5	0	1	0	0	4	5	6	2	1	3	2	2	2	0	0	0	0	-2	0	1	-1		5	Bachelor (HBO / WO)	0	Partij voor de Dieren	Noord- en/of West-Europees (Noord-Amerika/Oceanië)	Geen geloofsovertuiging		1	353	24	Female	Yes	0	0	1	0	1	0	0	0	0
5b210161cfbf200001cfb0f9	4	5	2	3	2	4	0	1	1	0	4	4	5	4	0	1	0	1	1	-3	-3	-2	0	0	0	0	0		0	Bachelor (HBO / WO)	0	Weet ik niet	Aziatisch overig	Geen geloofsovertuiging		2	618	27	Female	Yes	0	0	0	1	1	0	0	0	1
5b210161cfbf200001cfb0f9							0	0.25							0	1	1	1	1	-2	-2	0	0	0	0	0	0	0		Bachelor (HBO / WO)	0	Weet ik niet	Aziatisch overig	Geen geloofsovertuiging			293	27	Female	1
5b26253b007d870001c7bc13	5	4	2	3	5	5	5	1	0	0	5	2	5	3	1	1	1	1	2	-2	-2	-2	1	-1	0	1	-1		5	HAVO, VWO, MBO2-4	0	Weet ik niet	Noord- en/of West-Europees (Noord-Amerika/Oceanië)	Geen geloofsovertuiging		1	470	24	Female	No	0	0	1	0	0	0	0	0	0
5b6234eb71cc6300012e2616							0	1							2	3	3	3	2	-2	-2	-1	1	-1	0	1	0	0		VMBO, HAVO / VWO onderbouw, MBO1	0	Weet ik niet	Noord- en/of West-Europees (Noord-Amerika/Oceanië)	Geen geloofsovertuiging			473	26	Male	0
5b9679748ac9020001b1cbf2							0	1							2	3	2	2	2	-1	-2	0	1	-2	1	1	0	0		Bachelor (HBO / WO)	0	ChristenUnie	Noord- en/of West-Europees (Noord-Amerika/Oceanië)	Protestants			391	50	Male	0
5bb202b18aba5700017f36f6	5	5	2	4	4	5	0	0.5	0	0	4	5	5	2	1	2	1	1	2	2	-1	-1	1	0	1	0	0		5	Bachelor (HBO / WO)	0	GroenLinks	Noord- en/of West-Europees (Noord-Amerika/Oceanië)	Protestants		1	583	28	Female	Yes	0	1	1	1	0	0	0	1	0
5bb52686ed57b100018b678c							0	0							-2	3	2	2	3	-2	-3	-3	-1	-2	-1	0	0	0		HAVO, VWO, MBO2-4	0	D66	Noord- en/of West-Europees (Noord-Amerika/Oceanië)	Geen geloofsovertuiging			547	22	Male	0
5bbb68e9507c04000130d3f0							5	0.5							2	1	1	-2	1	0	-1	0	0	-2	0	0	-1	0		Master (HBO / WO)	0	VVD	Noord- en/of West-Europees (Noord-Amerika/Oceanië)	Geen geloofsovertuiging			316	28	Male	0
5bc2151095ac1c0001c3629d							0	0.5							-2	1	1	0	1	-3	-3	-2	1	-2	-2	-2	0	0	3	Bachelor (HBO / WO)	0	Weet ik niet	Noord- en/of West-Europees (Noord-Amerika/Oceanië)	Protestants			714	34	Male	No
5bc3c42f8a4890000153f6c3							0	0.5							-2	1	1	-1	1	-3	-3	-2	-1	-2	-1	-1	0	0		HAVO, VWO, MBO2-4	0	Partij voor de Dieren	Europees overig	Geen geloofsovertuiging			453	31	Female	1
5bd4547f979dd2000139f98e							0	0.5							1	2	1	1	1	-2	-3	0	0	-1	1	1	-1	0		Bachelor (HBO / WO)	0	Partij voor de Dieren	Noord- en/of West-Europees (Noord-Amerika/Oceanië)	Geen geloofsovertuiging			300	22	Female	1
5bd9aa0a0556860001fcfcb8	3	5	5	5	5	2	0	1	0	0	2	2	5	2	-3	-1	-2	-1	-1	-3	-3	-3	-1	-2	-2	-2	-1		5	HAVO, VWO, MBO2-4	1	GroenLinks	Noord- en/of West-Europees (Noord-Amerika/Oceanië)	Geen geloofsovertuiging		1	703	25	Female	No	0	1	1	0	0	0	0	1	0
5bdc5f4514b3cd00019ceb96	4	4	5	3	3	5	6	1	1	0	0	7	5	3	3	2	2	2	2	0	0	2	1	0	0	1	0		7	HAVO, VWO, MBO2-4	0	Forum voor Democratie	Noord- en/of West-Europees (Noord-Amerika/Oceanië)	Geen geloofsovertuiging		1	356	24	Male		0	1	0	0	0	0	0	0	0
5be7e1a00e366e000175e343	6	5	5	4	5	6	0	0.5	1	0	4	4	6	2	0	0	0	1	0	2	1	2	0	0	0	-1	0		5	Bachelor (HBO / WO)	1	Partij voor de Dieren	Noord- en/of West-Europees (Noord-Amerika/Oceanië)	Geen geloofsovertuiging		1	539	47	Male	No	0	1	1	0	0	0	0	0	0
5bea9d9805619d0001072057	5	6	5	3	5	5	5	1	0	0	5	5	7	1	3	1	3	2	3	-1	0	0	1	-2	1	1	2		5	Bachelor (HBO / WO)	0	PVV	Noord- en/of West-Europees (Noord-Amerika/Oceanië)	Geen geloofsovertuiging		2	740	45	Male	No	0	0	0	0	1	0	0	1	0
5bea9d9805619d0001072057							0	1							3	1	2	3	1	-2	-2	-2	1	-2	0	1	0	0		Bachelor (HBO / WO)	0	Forum voor Democratie	Noord- en/of West-Europees (Noord-Amerika/Oceanië)	Geen geloofsovertuiging			625	45	Male	0
5bf027519d29a80001555f50							0	1							-2	-1	-2	-1	-1	-2	-2	-2	0	-1	-1	1	0	0	5	Bachelor (HBO / WO)	0	GroenLinks	Europees overig	Geen geloofsovertuiging			249	31	Male
5bf53e9192ddb60001d028d7							0	1							1	2	2	1	2	-2	-2	0	0	-1	0	0	-1	0	5	Bachelor (HBO / WO)	0	Weet ik niet	Noord- en/of West-Europees (Noord-Amerika/Oceanië)	Geen geloofsovertuiging			273	38	Female	No
5bf69cf0cd3a050001305b5a							8	0							-2	1	1	1	2	2	3	-1	1	-1	-2	-1	0	0		HAVO, VWO, MBO2-4	0	Weet ik niet	Aziatisch overig	Geen geloofsovertuiging			2055	33	Male	0
5bfa48523db90d0001f51ce5							0	1							3	3	2	2	3	0	0	1	2	1	2	2	2	0		Bachelor (HBO / WO)	0	Volt	Noord- en/of West-Europees (Noord-Amerika/Oceanië)	Protestants			244	32	Male	0
5bfc2e2755645b0001d37cb0	5	5	5	4	2	2	5	1	0	0	2	5	4	4	1	0	0	0	0	0	0	0	0	0	-1	0	-1		3	Basisonderwijs	0	Weet ik niet	Noord- en/of West-Europees (Noord-Amerika/Oceanië)	Geen geloofsovertuiging		1	1790	24	Female		0	0	0	0	0	0	0	1	0
5bfea682a1f050000102619e							0	1							3	3	3	1	3	-2	-3	-2	2	2	2	2	0	0		Bachelor (HBO / WO)	0	GroenLinks	West-Aziatisch	Moslim			287	24	Male	1
5c1d691899de680001e288dc							0	1							1	2	3	2	3	-1	0	0	1	-2	-2	0	0	1		HAVO, VWO, MBO2-4	0	Anders	Aziatisch overig	Katholiek			608	25	Male	0
5c20b12afcf3af00014643bc	6	6	4	2	6	6	5	1	0	0	6	5	7	2	3	0	2	3	3	-1	-1	0	1	-2	1	1	2		5	Bachelor (HBO / WO)	0	PVV	Noord- en/of West-Europees (Noord-Amerika/Oceanië)	Geen geloofsovertuiging		2	858	37	Female	No	0	0	0	0	1	0	0	1	0
5c20b12afcf3af00014643bc							0	1							2	0	2	3	2	-1	-2	-1	1	-2	0	2	1	0		Bachelor (HBO / WO)	0	PVV	Noord- en/of West-Europees (Noord-Amerika/Oceanië)	Geen geloofsovertuiging			738	37	Female	0
5c3215d053484d000182eaa3	5	6	3	4	5	5	0	0	0	0	2	1	5	2	-3	-2	-2	-2	-2	-3	-3	-3	0	-2	-2	-2	-1		0	Master (HBO / WO)	0	PvdA	Noord- en/of West-Europees (Noord-Amerika/Oceanië)	Geen geloofsovertuiging		1	558	33	Male	No	0	1	0	0	1	0	0	1	0
5c3215d053484d000182eaa3							0	1							-2	-2	-3	1	1	-3	-3	-3	0	-2	-2	-2	-2	0		Master (HBO / WO)	0	PvdA	Noord- en/of West-Europees (Noord-Amerika/Oceanië)	Geen geloofsovertuiging			346	33	Male	0
5c3d01914790c10001872781							0	1							1	-1	0	2	2	0	-3	-1	1	-2	-1	0	-1	0		Bachelor (HBO / WO)	0	Weet ik niet	Noord- en/of West-Europees (Noord-Amerika/Oceanië)	Protestants			709	36	Male	0
5c50d4e5fbe36a0001022db2							1	0							-3	-3	-3	-3	-3	-3	-3	-3	-2	-2	-2	-2	-1	0		Bachelor (HBO / WO)	0	GroenLinks	Noord- en/of West-Europees (Noord-Amerika/Oceanië)	Geen geloofsovertuiging			238	23	Female	0
5c544985be9cd80001156766							0	1							2	1	2	2	3	-3	-2	-2	1	0	0	0	-1	0	0	Bachelor (HBO / WO)	0	VVD	Noord- en/of West-Europees (Noord-Amerika/Oceanië)	Geen geloofsovertuiging			397	51	Male	No
5c596633eb7aa70001726bcf							0	1							2	2	2	3	2	-2	-2	-1	1	1	1	1	-1	0	0	Bachelor (HBO / WO)	0	Volt	Noord- en/of West-Europees (Noord-Amerika/Oceanië)	Geen geloofsovertuiging			175	23	Male	Yes
5c5d7b50632a9c0001291910							0	1							2	2	3	2	2	-1	0	-1	1	0	1	1	0	0	2	Bachelor (HBO / WO)	0	D66	Noord- en/of West-Europees (Noord-Amerika/Oceanië)	Geen geloofsovertuiging			438	28	Female	No
5c634d9be386000001c548b5	5	5	6	3	5	5	5	1	0	0	5	4	6	1	-1	2	1	1	1	-3	-1	-2	1	-2	-1	-1	-2		5	Master (HBO / WO)	0	D66	Noord- en/of West-Europees (Noord-Amerika/Oceanië)	Geen geloofsovertuiging		1	436	49	Female	No	0	1	0	0	0	0	0	0	0
5c6570b80d7f5f00014b7f7a							0	1							2	2	3	1	1	-1	-2	-1	0	1	1	1	-1	0		Bachelor (HBO / WO)	0	D66	Noord- en/of West-Europees (Noord-Amerika/Oceanië)	Geen geloofsovertuiging			288	24	Male	1
5c672065fe4e380001675f04	6	7	6	6	7	5	0	0.7	0	0	6	7	7	3	1	2	1	0	2	-2	-2	-1	0	0	1	0	-1		6	HAVO, VWO, MBO2-4	0	GroenLinks	Noord- en/of West-Europees (Noord-Amerika/Oceanië)	Geen geloofsovertuiging		2	681	48	Male		0	0	0	0	0	0	0	0	0
5c672065fe4e380001675f04							0	0							-3	1	-2	-2	-1	3	1	1	-2	-2	-2	-2	1	0		HAVO, VWO, MBO2-4	0	GroenLinks	Noord- en/of West-Europees (Noord-Amerika/Oceanië)	Geen geloofsovertuiging			331	48	Male	0
5c735f3106f23500016d6c97							0	1							3	3	3	3	2	-1	0	0	2	0	0	1	1	0		Anders	0	GroenLinks	Noord- en/of West-Europees (Noord-Amerika/Oceanië)	Geen geloofsovertuiging			471	32	Male	0
5c77c02947f72600010a86a2	4	4	3	3	5	5	5	1	0	0	6	6	6	2	1	1	2	2	2	-2	-2	-1	0	-1	-1	0	0		5	Bachelor (HBO / WO)	0	D66	Noord- en/of West-Europees (Noord-Amerika/Oceanië)	Geen geloofsovertuiging		1	667	54	Female		0	0	1	0	0	0	0	0	0
5c7a92311c3cf8001638a8ba	3	7	2	5	2	3	5	1	0	0	6	6	6	2	1	2	2	3	0	0	-2	1	1	-1	0	1	0		0	Bachelor (HBO / WO)	0	PVV	Noord- en/of West-Europees (Noord-Amerika/Oceanië)	Geen geloofsovertuiging		1	260	25	Female	No	0	1	1	0	0	0	0	1	0
5c7a92311c3cf8001638a8ba							0	1							1	1	2	2	2	0	-1	1	1	-1	0	1	0	0		Bachelor (HBO / WO)	0	PVV	Noord- en/of West-Europees (Noord-Amerika/Oceanië)	Geen geloofsovertuiging			254	25	Female	0
5c83f28c0322a90016b257fa							5	0.25							-2	-2	-2	1	2	-3	0	-2	0	-2	-2	-1	0	0		Master (HBO / WO)	0	PvdA	Noord- en/of West-Europees (Noord-Amerika/Oceanië)	Geen geloofsovertuiging			360	32	Male	0
5c8a6f1fe997270001c9fb04	1	5	1	1	6	1	0	1	0	0	0	4	6	1	-3	-3	-3	-3	-3	-3	-3	-3	-2	-2	-2	-2	-2		10	HAVO, VWO, MBO2-4	0	Forum voor Democratie	Noord- en/of West-Europees (Noord-Amerika/Oceanië)	Geen geloofsovertuiging		1	484	43	Female		0	0	0	0	0	0	0	1	0
5c8a6f1fe997270001c9fb04							0	0							-3	-3	0	-3	-3	-3	-3	0	0	0	-2	-2	-2	0		HAVO, VWO, MBO2-4	0	PVV	Noord- en/of West-Europees (Noord-Amerika/Oceanië)	Geen geloofsovertuiging			391	43	Female	0
5c9fd079c831ac0001e17037	6	5	5	5	5	6	0	0.4	0	0	5	5	6	3	1	2	2	0	2	-2	-2	-3	1	-2	0	0	1		0	HAVO, VWO, MBO2-4	0	GroenLinks	Noord- en/of West-Europees (Noord-Amerika/Oceanië)	Geen geloofsovertuiging		2	662	21	Male	Yes	0	0	0	0	1	0	0	1	0
5c9fd079c831ac0001e17037							0	0.3							1	2	3	0	2	-2	0	-2	0	-2	0	0	-1	0		HAVO, VWO, MBO2-4	0	GroenLinks	Noord- en/of West-Europees (Noord-Amerika/Oceanië)	Geen geloofsovertuiging			469	21	Male	1
5ca7b68facdc6c00165e4985	3	5	6	1	6	4	0	0	0	0	3	5	6	3	-3	1	-1	0	1	-3	-3	-3	-1	-2	-2	-2	-1		0	Master (HBO / WO)	0	SP	Noord- en/of West-Europees (Noord-Amerika/Oceanië)	Geen geloofsovertuiging		2	284	44	Female	No	0	0	1	0	1	0	0	1	0
5ca7b68facdc6c00165e4985							0	0							-3	1	1	1	2	-3	-3	-3	0	-2	-2	-2	-2	0		Master (HBO / WO)	0	SP	Noord- en/of West-Europees (Noord-Amerika/Oceanië)	Geen geloofsovertuiging			193	44	Female	0
5cc4460d0f495500018bebb5	5	6	6	3	4	4	0	1	0	0	2	6	5	5	2	3	3	3	3	0	-2	0	1	1	0	1	-2		5	HAVO, VWO, MBO2-4	0	VVD	Noord- en/of West-Europees (Noord-Amerika/Oceanië)	Geen geloofsovertuiging		2	402	22	Male	Yes	0	1	1	0	1	0	0	1	0
5cd5cffad88b4400207b47c4							0	1							1	2	3	2	2	0	0	-1	1	-1	1	0	0	0		Bachelor (HBO / WO)	0	VVD	Noord- en/of West-Europees (Noord-Amerika/Oceanië)	Geen geloofsovertuiging			255	29	Male	0
5cfd23397cb818001727695c							7	1							1	3	2	2	2	-2	-3	-2	1	-1	1	1	0	0	0	HAVO, VWO, MBO2-4	0	Weet ik niet	Noord- en/of West-Europees (Noord-Amerika/Oceanië)	Geen geloofsovertuiging			294	26	Female	No
5d1f11d9475f3e001ae53e9f							0	0.75							-2	1	1	1	1	-3	-3	-3	-1	-1	-1	-2	0	0		Doctoraat, PhD	0	GroenLinks	Noord- en/of West-Europees (Noord-Amerika/Oceanië)	Geen geloofsovertuiging			392	31	Female	0
5d570cc8191ffc0017801f2a							6	0.5							1	1	1	1	1	-2	-2	1	0	-1	-1	0	-1	0	5	Master (HBO / WO)	0	GroenLinks	Europees overig	Geen geloofsovertuiging			208	38	Female
5d590900edef63001a280936							5	0							-3	-3	-2	-3	1	-3	-3	-2	0	-2	-2	-1	0	0	5	HAVO, VWO, MBO2-4	0	Anders	Overig	Geen geloofsovertuiging			672	29	Female	Yes
5d6d6ab846ef42001904fae0	5	5	4	4	3	4	5	1	0	0	4	6	6	1	0	2	1	2	1	0	0	0	0	0	-1	0	-1		5	HAVO, VWO, MBO2-4	0	D66	Noord- en/of West-Europees (Noord-Amerika/Oceanië)	Geen geloofsovertuiging		1	243	29	Female	No	0	0	0	0	0	0	0	1	0
5d711c14d16bf5001da68f5f	6	6	6	6	7	7	0	0	0	0	7	1	5	3	-3	-3	-3	-3	-2	-3	-3	-3	-2	-2	-2	-2	-1		5	Bachelor (HBO / WO)	0	Weet ik niet	Noord- en/of West-Europees (Noord-Amerika/Oceanië)	Protestants		1	492	42	Female	No	0	1	1	1	1	0	0	0	1
5d711c14d16bf5001da68f5f							0	0							-3	-3	-3	-3	1	-3	-3	-3	-1	-2	-2	-2	-1	0		Bachelor (HBO / WO)	0	Weet ik niet	Noord- en/of West-Europees (Noord-Amerika/Oceanië)	Protestants			437	42	Female	0
5d8a2f6659f6540018c80f01							0	1							2	3	3	2	3	0	-3	0	0	-1	-2	1	-1	0	5	Bachelor (HBO / WO)	0	Volt	Noord- en/of West-Europees (Noord-Amerika/Oceanië)	Protestants			210	32	Male	No
5d8f7e6921305a001357425b	2	2	2	1	1	1	0	1	0	0	0	2	4	2	2	2	2	2	2	0	-2	0	1	0	1	1	-1		5	Bachelor (HBO / WO)	0	Ja21	Noord- en/of West-Europees (Noord-Amerika/Oceanië)	Geen geloofsovertuiging		2	426	38	Male	No	0	0	1	0	0	0	0	1	1
5d8f7e6921305a001357425b							0	1							2	2	1	2	2	-2	0	0	1	1	1	1	-1	0		Bachelor (HBO / WO)	1	Weet ik niet	Noord- en/of West-Europees (Noord-Amerika/Oceanië)	Geen geloofsovertuiging			303	38	Male	0
5d964f340849000013172b22	4	5	3	4	3	3	8	0.5	0	0	4	4	4	4	1	2	1	2	1	0	0	0	1	0	0	0	-1		2	Master (HBO / WO)	0	Weet ik niet	Aziatisch overig	Geen geloofsovertuiging		1	459	32	Female	No	0	0	1	0	0	0	0	0	1
5d964f340849000013172b22							0	0.75							1	2	1	0	1	-1	1	0	1	0	0	0	-1	0		Master (HBO / WO)	0	Weet ik niet	Aziatisch overig	Geen geloofsovertuiging			280	32	Female	0
5da3255f40d1c50011ded03d	6	7	3	5	6	4	0	1	0	0	3	5	4	1	1	2	2	2	3	1	0	-2	1	-1	1	0	-1		5	Master (HBO / WO)	0	Weet ik niet	Noord- en/of West-Europees (Noord-Amerika/Oceanië)	Geen geloofsovertuiging		1	798	32	Female	No	0	1	0	0	0	0	0	1	0
5da367636f69c500149e6216	3	5	2	3	5	3	5	0	0	0	4	4	6	2	-2	-2	-2	2	2	1	-2	-2	1	-1	-1	-1	-1		0	Bachelor (HBO / WO)	1	PVV	Noord- en/of West-Europees (Noord-Amerika/Oceanië)	Katholiek		2	388	23	Male	Yes	0	0	0	0	1	0	0	1	0
5da367636f69c500149e6216							5	0							-2	-1	1	2	1	-2	-2	-2	0	-1	-1	-1	-1	0		Bachelor (HBO / WO)	1	PVV	Noord- en/of West-Europees (Noord-Amerika/Oceanië)	Katholiek			219	23	Male	1
5da71979e8bf0200133c3bf2							0	0.75							-2	-1	-2	0	0	-2	-2	-2	0	-1	-1	-1	-1	0		Bachelor (HBO / WO)	0	Partij voor de Dieren	Noord- en/of West-Europees (Noord-Amerika/Oceanië)	Geen geloofsovertuiging			449	23	Female	1
5dab54e81f35d50016a2a70c							2	0.5							1	2	2	2	2	0	-1	0	0	-2	0	-1	-1	0	5	Bachelor (HBO / WO)	0	Volt	Noord- en/of West-Europees (Noord-Amerika/Oceanië)	Geen geloofsovertuiging			258	26	Male	No
5dac9ba2062efc00111a5925							0	0.5							1	3	2	3	3	-2	-3	0	1	0	1	1	0	0		Master (HBO / WO)	0	Ja21	Noord- en/of West-Europees (Noord-Amerika/Oceanië)	Katholiek			328	36	Male	0
5db019da07ed32001257a427							0	0.2							2	3	1	3	3	-1	1	0	1	0	2	1	-1	0	0	Master (HBO / WO)	0	Volt	Europees overig	Geen geloofsovertuiging			306	22	Male	Yes
5db043724e30f00014c692be							0	1							1	1	0	0	1	-2	-1	-2	0	-1	1	-1	-2	0		HAVO, VWO, MBO2-4	0	Weet ik niet	Noord- en/of West-Europees (Noord-Amerika/Oceanië)	Geen geloofsovertuiging			1381	51	Female	0
5dc6b555c9ba4f4c85f3f527							5	0.8							1	2	3	2	2	-2	-2	-1	1	0	1	1	-1	0	3	Bachelor (HBO / WO)	0	GroenLinks	Noord- en/of West-Europees (Noord-Amerika/Oceanië)	Geen geloofsovertuiging			408	31	Female	No
5dcf4b0effc3d80836e9f623							0	0.5							0	1	3	1	1	2	2	1	1	0	0	0	1	0	10	Bachelor (HBO / WO)	1	GroenLinks	Noord- en/of West-Europees (Noord-Amerika/Oceanië)	Geen geloofsovertuiging			255	29	Male	No
5dd2f4aaf83c9f3026b9bb3b							6	0.75							1	2	2	1	1	-1	-1	-1	1	-1	1	0	1	0		HAVO, VWO, MBO2-4	0	GroenLinks	Noord- en/of West-Europees (Noord-Amerika/Oceanië)	Anders			448	23	Female	0
5de0f021af7a4213f8c16f90							0	1							2	1	1	2	3	-1	0	-1	1	-1	1	1	1	0		Master (HBO / WO)	0	SGP	Europees overig	Katholiek			421	25	Male	1
5df8ae9218e86962bd0c3ed2							0	1							2	3	3	2	2	-3	-3	-1	1	0	1	1	-1	0	5	Master (HBO / WO)	0	CDA	Noord- en/of West-Europees (Noord-Amerika/Oceanië)	Geen geloofsovertuiging			537	28	Female	No
5dfe268a3ccda2ac2d42a0ea							0	1							1	2	2	2	2	-2	-2	-1	1	0	1	1	0	0		Master (HBO / WO)	0	D66	Noord- en/of West-Europees (Noord-Amerika/Oceanië)	Geen geloofsovertuiging			329	27	Male	0
5e16612c4fa02ac47f453669	4	6	1	1	2	3	8	0.3	0	0	3	5	5	2	1	3	3	3	3	-3	1	-1	1	-2	0	0	0		2	Bachelor (HBO / WO)	1	PvdA	Noord- en/of West-Europees (Noord-Amerika/Oceanië)	Geen geloofsovertuiging		2	456	26	Male	No	0	1	1	0	1	0	0	1	0
5e16612c4fa02ac47f453669							8	0.75							0	3	3	3	3	0	1	2	0	-2	-2	0	-1	0		Bachelor (HBO / WO)	0	PvdA	Noord- en/of West-Europees (Noord-Amerika/Oceanië)	Geen geloofsovertuiging			458	26	Male	0
5e1f86090cc973000b7b8ee9	6	6	5	4	6	7	1	1	0	0	6	6	7	2	3	3	3	3	3	-2	-1	-2	2	1	1	2	-1		9	Bachelor (HBO / WO)	0	VVD	Noord- en/of West-Europees (Noord-Amerika/Oceanië)	Geen geloofsovertuiging		2	332	32	Male	No	0	1	1	1	0	0	0	1	0
5e1f86090cc973000b7b8ee9							0	1							3	3	3	2	2	-1	0	0	2	0	1	2	1	0		Bachelor (HBO / WO)	0	Weet ik niet	Noord- en/of West-Europees (Noord-Amerika/Oceanië)	Geen geloofsovertuiging			306	32	Male	0
5e2b43615bd351000bfb288b							0	0.8							1	1	1	2	2	-2	-2	-1	1	-1	0	0	1	0	8	Master (HBO / WO)	0	GroenLinks	Noord- en/of West-Europees (Noord-Amerika/Oceanië)	Geen geloofsovertuiging			298	31	Female
5e2efb9b46ebf3011b4dc99a	2	6	5	3	5	2	5	0	0	0	0	2	5	3	-3	-3	-3	-3	-3	-3	-3	-3	-2	-2	-2	-2	-1		5	Bachelor (HBO / WO)	0	GroenLinks	Marokkaans	Moslim		2	379	33	Female	No	0	0	0	0	1	0	0	1	0
5e316786814a08000dfb4bdb	5	4	2	2	6	3	0	0.5	0	0	2	3	3	6	-2	-2	1	1	-1	-3	-3	-3	-1	-2	-2	-2	-1		0	Bachelor (HBO / WO)	0	Weet ik niet	Aziatisch overig	Hindoeïsme		1	615	24	Male	Yes	0	0	1	0	0	0	0	1	1
5e316786814a08000dfb4bdb							0	0.5							-2	-1	-2	1	0	-3	-3	-2	0	-2	-2	-1	-1	0		Bachelor (HBO / WO)	0	Partij voor de Dieren	Aziatisch overig	Hindoeïsme			333	24	Male	1
5e31aab352739301c6b687d4							0	0.5							1	-1	1	-1	-1	-3	0	0	0	-1	-1	-1	0	0		HAVO, VWO, MBO2-4	0	Anders	Noord- en/of West-Europees (Noord-Amerika/Oceanië)	Geen geloofsovertuiging			866	21	Male	1
5e32dc9166f7ac29f33d0f38							0	0.7							1	2	1	2	3	3	-3	-2	0	-1	-1	1	-2	0	0	Master (HBO / WO)	0	Weet ik niet	Noord- en/of West-Europees (Noord-Amerika/Oceanië)	Geen geloofsovertuiging			221	27	Female	No
5e360d610d43625c7da0a09d	2	5	5	3	4	2	0	0	0	0	2	2	4	5	-2	2	-2	-2	2	-2	-2	-2	-1	-2	-2	-1	-1		10	Bachelor (HBO / WO)	0	GroenLinks	Noord- en/of West-Europees (Noord-Amerika/Oceanië)	Geen geloofsovertuiging		2	442	32	Female	No	0	0	1	0	1	0	0	1	0
5e360d610d43625c7da0a09d							0	1							1	2	-2	1	2	-2	-2	0	1	-1	0	0	-1	0		Bachelor (HBO / WO)	0	GroenLinks	Noord- en/of West-Europees (Noord-Amerika/Oceanië)	Geen geloofsovertuiging			704	32	Female	0
5e36d942688cae653c761712							0	1							-2	2	3	2	2	3	-2	-2	1	-2	0	-1	-1	0		HAVO, VWO, MBO2-4	0	Volt	Noord- en/of West-Europees (Noord-Amerika/Oceanië)	Geen geloofsovertuiging			194	20	Male	0
5e37fef4d8843b000aeb1b8f							4	0.1							-3	-2	-1	-2	1	-2	-2	-3	-1	-1	-2	-2	-2	0	4	Bachelor (HBO / WO)	0	PvdA	Europees overig	Geen geloofsovertuiging			469	32	Female	No
5e42bca17e337314fd24894b	5	5	3	4	5	5	5	0	0	0	0	1	5	4	-3	-2	-2	-3	-2	-3	-3	-2	-2	-1	-2	-2	0		5	Bachelor (HBO / WO)	0	GroenLinks	Noord- en/of West-Europees (Noord-Amerika/Oceanië)	Protestants		2	710	23	Female	Yes	0	0	0	0	1	0	0	1	0
5e42bca17e337314fd24894b							6	0							-3	-3	-3	-3	-3	-3	-3	-3	-2	-2	-2	-1	-1	0		HAVO, VWO, MBO2-4	0	GroenLinks	Noord- en/of West-Europees (Noord-Amerika/Oceanië)	Protestants			298	23	Female	1
5e4528f3e7a9e1000d62396b							0	1							-1	2	2	2	3	-2	-2	-2	0	-2	-2	-1	-2	0		Bachelor (HBO / WO)	0	Weet ik niet	Noord- en/of West-Europees (Noord-Amerika/Oceanië)	Geen geloofsovertuiging			306	22	Female	1
5e524d3083728d2678c3cc63	6	5	3	4	5	5	0	1	0	0	6	5	5	3	2	2	1	2	3	-1	0	0	1	1	1	1	0		4	VMBO, HAVO / VWO onderbouw, MBO1	0	GroenLinks	Noord- en/of West-Europees (Noord-Amerika/Oceanië)	Geen geloofsovertuiging		1	570	73	Male	No	0	0	0	0	0	0	0	1	0
5e524d3083728d2678c3cc63							0	1							2	3	1	2	3	-1	-2	0	1	0	1	1	0	0		HAVO, VWO, MBO2-4	0	D66	Noord- en/of West-Europees (Noord-Amerika/Oceanië)	Geen geloofsovertuiging			300	73	Male	0
5e526ca6b057332854882f24							0	0.75							1	2	2	1	2	-1	-1	-1	1	-1	-1	0	-1	0		Bachelor (HBO / WO)	0	D66	Noord- en/of West-Europees (Noord-Amerika/Oceanië)	Geen geloofsovertuiging			398	24	Male	0
5e53b75561087f000bb92efe	1	2	2	2	2	1	0	0	1	0	0	1	6	4	-3	0	1	-1	1	-3	-3	-3	-2	-2	-2	-2	-1		5	Master (HBO / WO)	0	Weet ik niet	Overig	Geen geloofsovertuiging		1	456	31	Female	Yes	0	1	0	0	0	0	0	0	0
5e53d2941b233d02960a0dde							0	1							-2	1	2	1	1	-2	-2	-1	1	-1	-1	-1	-1	0	5	HAVO, VWO, MBO2-4	0	Volt	Noord- en/of West-Europees (Noord-Amerika/Oceanië)	Geen geloofsovertuiging			295	21	Female	Yes
5e579f5529f27d14ed9f9e83							0	0.3							2	3	3	3	3	0	-3	0	1	2	1	2	0	0	5	Bachelor (HBO / WO)	0	Weet ik niet	Overig	Geen geloofsovertuiging			446	30	Male	No
5e58172d4f26c701738fa5e1							0	1							-1	3	1	1	1	-2	-2	-2	1	0	1	-1	0	0		Master (HBO / WO)	0	GroenLinks	Noord- en/of West-Europees (Noord-Amerika/Oceanië)	Geen geloofsovertuiging			241	36	Female	0
5e5f632b91b5f02920db7e2d							0	1							3	3	3	3	3	0	-3	-2	2	-2	0	2	-2	0	0	Master (HBO / WO)	0	Anders	Noord- en/of West-Europees (Noord-Amerika/Oceanië)	Geen geloofsovertuiging			268	27	Female	No
5e679c9105af6e041cc7ec36							3	1							1	0	1	1	1	-3	-2	-2	0	-1	0	0	-2	0		Master (HBO / WO)	0	Anders	Noord- en/of West-Europees (Noord-Amerika/Oceanië)	Geen geloofsovertuiging			186	27	Female	0
5e68d3a85fd87917d9eed494							2	1							0	0	2	2	2	-1	-1	-1	1	-2	-2	-1	-2	0		Master (HBO / WO)	0	CDA	Europees overig	Protestants			684	28	Female	0
5e68f9191e4f0a19c29790da	5	5	5	2	6	4	0	1	0	0	0	5	7	1	2	2	0	2	2	0	-2	0	0	1	1	1	-1		0	Master (HBO / WO)	0	Volt	Noord- en/of West-Europees (Noord-Amerika/Oceanië)	Geen geloofsovertuiging		2	558	27	Male	No	0	0	1	0	1	0	0	1	0
5e70f40a4c35d501dc99adfb							0	1							3	2	1	2	3	0	0	0	1	1	1	1	-1	0		Master (HBO / WO)	0	SP	Noord- en/of West-Europees (Noord-Amerika/Oceanië)	Geen geloofsovertuiging			324	45	Female	0
5e736cc357b79f012315e85d	5	6	4	5	5	6	2	0.8	0	0	5	4	4	4	2	3	1	1	3	0	-1	0	1	-1	1	1	0		4	Master (HBO / WO)	1	GroenLinks	Noord- en/of West-Europees (Noord-Amerika/Oceanië)	Geen geloofsovertuiging		1	368	33	Female	No	0	0	0	0	1	0	0	1	0
5e736cc357b79f012315e85d							0	0.75							1	1	2	0	2	0	0	0	0	0	-1	1	-1	0		Master (HBO / WO)	0	GroenLinks	Noord- en/of West-Europees (Noord-Amerika/Oceanië)	Geen geloofsovertuiging			304	33	Female	0
5e7b46adb4386701ed7899df							0	0.5							1	3	1	2	3	-3	-3	-1	1	-1	-2	0	1	0	10	Bachelor (HBO / WO)	0	Volt	Noord- en/of West-Europees (Noord-Amerika/Oceanië)	Geen geloofsovertuiging			588	25	Female	Yes
5e7b96850b53c319cc7a538f							0	0.8							1	2	2	2	2	-2	-2	-1	1	-1	-1	1	-1	0	2	Master (HBO / WO)	0	Volt	Noord- en/of West-Europees (Noord-Amerika/Oceanië)	Geen geloofsovertuiging			273	24	Male	No
5e853ff6367050000b3520d1							5	0.6							2	0	0	2	2	0	0	0	0	-2	0	-1	0	0		Bachelor (HBO / WO)	0	Weet ik niet	Noord- en/of West-Europees (Noord-Amerika/Oceanië)	Geen geloofsovertuiging			1647	28	Male	1
5e8cc1a3e6592d059b4c6a14							9	0							-3	1	1	-1	1	2	2	1	-2	-2	-2	-2	-1	0		Master (HBO / WO)	0	PVV	Noord- en/of West-Europees (Noord-Amerika/Oceanië)	Geen geloofsovertuiging			193	31	Male	0
5e8ce4ffedfe9909e3961287							0	1							1	2	2	1	2	-3	-3	-2	0	-1	0	0	-1	0	5	Bachelor (HBO / WO)	0	Partij voor de Dieren	Europees overig	Geen geloofsovertuiging			315	37	Female
5e92cf1018ca6c611a160726							5	0.5							0	1	0	0	0	-2	0	-2	-1	-2	-1	0	-1	0		Master (HBO / WO)	0	Weet ik niet	Overig	Katholiek			670	29	Female	0
5e95ae4e775eaa93c903af67	7	6	2	4	7	6	0	1	0	0	7	6	7	1	2	0	1	3	3	-3	-3	-1	1	-2	1	1	-1		5	HAVO, VWO, MBO2-4	0	Anders	Noord- en/of West-Europees (Noord-Amerika/Oceanië)	Katholiek		2	637	43	Male	No	0	0	1	0	1	0	0	1	1
5e95ae4e775eaa93c903af67							0	0.75							2	-1	3	3	3	-2	-2	0	1	-1	1	1	-1	0		HAVO, VWO, MBO2-4	0	Anders	Noord- en/of West-Europees (Noord-Amerika/Oceanië)	Katholiek			404	43	Male	0
5e95ae9242eb13426a611277							0	0							-3	-2	-1	-2	-3	-3	-3	-3	-2	-2	-2	-2	-2	0	5	VMBO, HAVO / VWO onderbouw, MBO1	0	Weet ik niet	Indonesisch	Moslim			247	36	Male	No
5e9822781c48fa016d3ea705							0	0.5							2	2	1	2	3	-2	-1	0	1	1	1	1	-1	0		Bachelor (HBO / WO)	0	Partij voor de Dieren	Noord- en/of West-Europees (Noord-Amerika/Oceanië)	Geen geloofsovertuiging			796	22	Male	1
5e9c5c24b8fbf31830b9fcbd							0	1							1	-1	0	2	1	3	2	0	0	0	0	0	0	0		Master (HBO / WO)	0	Weet ik niet	Indonesisch	Boeddisme			449	28	Male	0
5ea42bdefaa17724a51209c3							0	1							-1	2	2	1	2	-3	-2	-2	1	-2	-1	-1	-1	0	0	HAVO, VWO, MBO2-4	0	Ja21	Noord- en/of West-Europees (Noord-Amerika/Oceanië)	Protestants			279	22	Male	Yes
5ea77313093b93159e810c72	5	4	2	2	3	1	0	0.7	0	0	0	5	5	2	1	1	2	2	2	0	0	0	0	-1	1	1	0		0	HAVO, VWO, MBO2-4	0	Ja21	Noord- en/of West-Europees (Noord-Amerika/Oceanië)	Geen geloofsovertuiging		1	653	22	Male	Yes	0	1	1	0	0	0	0	1	0
5ea8bedf37a960318f9b233e							5	1							2	3	3	3	1	-2	-2	-3	2	-2	-2	1	-1	0	5	HAVO, VWO, MBO2-4	0	GroenLinks	Noord- en/of West-Europees (Noord-Amerika/Oceanië)	Geen geloofsovertuiging			414	27	Male	Yes
5ea9853dcc12c809ea00b0d0							5	0.75							3	3	3	3	3	1	0	0	2	0	2	1	1	0		HAVO, VWO, MBO2-4	0	PVV	Noord- en/of West-Europees (Noord-Amerika/Oceanië)	Katholiek			380	48	Male	0
5ea9a42c8304320befebdab1	7	6	5	5	4	6	0	1	0	0	5	5	6	2	2	3	3	3	2	-1	-2	-1	1	1	1	1	-1		10	Bachelor (HBO / WO)	0	GroenLinks	Noord- en/of West-Europees (Noord-Amerika/Oceanië)	Geen geloofsovertuiging		1	486	34	Male	No	1	1	1	0	0	0	0	1	0
5ea9a42c8304320befebdab1							0	0.75							1	3	3	3	2	-1	-2	-1	1	0	1	1	1	0		Bachelor (HBO / WO)	0	Weet ik niet	Noord- en/of West-Europees (Noord-Amerika/Oceanië)	Geen geloofsovertuiging			319	34	Male	0
5eaccf31c804920009c354a5	2	4	3	1	1	1	0	0	0	1	0	1	1	7	-3	2	-3	-3	-3	-3	-1	-3	0	-2	-2	-2	-2		0	Bachelor (HBO / WO)	0	GroenLinks	Noord- en/of West-Europees (Noord-Amerika/Oceanië)	Geen geloofsovertuiging		2	362	24	Male	Yes	0	1	0	0	1	0	0	0	0
5eb2c12495eefd04c8e06815							0	1							0	1	1	1	2	-1	0	-2	0	-2	-1	-1	0	0		Master (HBO / WO)	0	VVD	Noord- en/of West-Europees (Noord-Amerika/Oceanië)	Geen geloofsovertuiging			438	31	Male	0
5ece57136b4f690570840452	6	7	6	7	7	7	0	1	0	0	5	6	5	1	1	1	1	3	1	-2	-2	1	-1	-1	0	0	0		5	Bachelor (HBO / WO)	0	Partij voor de Dieren	Europees overig	Geen geloofsovertuiging		1	977	58	Female	No	0	1	1	0	0	0	0	0	0
5ed1614559b8d509a588d58d							0	0.5							0	1	0	1	1	-2	-2	0	1	0	1	0	-2	0		Bachelor (HBO / WO)	0	PvdA	Noord- en/of West-Europees (Noord-Amerika/Oceanië)	Geen geloofsovertuiging			566	54	Male	0
5ed71bf94dbf2e1a3f36add4							0	1							3	2	3	3	3	0	-1	-1	2	1	2	2	-1	0		Bachelor (HBO / WO)	0	Anders	Noord- en/of West-Europees (Noord-Amerika/Oceanië)	Geen geloofsovertuiging			695	31	Male	0
5ed7db78f3a4120df3172eda							0	0.7							2	1	1	1	2	-3	-3	-1	1	-1	1	1	-1	0	0	HAVO, VWO, MBO2-4	0	Weet ik niet	Noord- en/of West-Europees (Noord-Amerika/Oceanië)	Geen geloofsovertuiging			418	22	Female	Yes
5edbebde745ec909fde41a7e							9	0.75							0	0	0	0	1	-1	-1	0	0	-1	-1	-1	0	0		Bachelor (HBO / WO)	0	Weet ik niet	Antiliaans	Katholiek			551	44	Female	0
5ee7923809973e02ad0c3cea							5	0							-2	-2	-1	-2	-1	-2	-3	-2	0	-1	-1	-1	0	0		Master (HBO / WO)	0	Weet ik niet	Surinaams	Protestants			304	39	Female	0
5ef73d782e4e74437cb86e48							0	0							-2	-2	-3	-2	-2	-3	-3	-3	-2	-2	-2	-2	-2	0	5	Bachelor (HBO / WO)	1	Weet ik niet	Noord- en/of West-Europees (Noord-Amerika/Oceanië)	Geen geloofsovertuiging			839	22	Male
5ef8639544f2ee5afbb08161	2	2	5	2	4	2	0	0	0	0	2	2	2	6	-3	-3	-3	-3	-3	-3	-3	-3	-2	-2	-2	-2	-2		5	VMBO, HAVO / VWO onderbouw, MBO1	0	ChristenUnie	Noord- en/of West-Europees (Noord-Amerika/Oceanië)	Anders		1	885	53	Male	No	0	1	0	0	0	0	0	0	1
5efb75d04cee780dfe8167ee							0	0							2	3	3	3	3	-3	-3	-3	1	1	1	1	0	0	0	HAVO, VWO, MBO2-4	1	VVD	Noord- en/of West-Europees (Noord-Amerika/Oceanië)	Geen geloofsovertuiging			191	21	Male	Yes
5eff4582a4894e4afb5ecbc3							8	0.75							1	1	1	2	1	0	0	0	0	-1	-1	0	0	0		Bachelor (HBO / WO)	0	Volt	Noord- en/of West-Europees (Noord-Amerika/Oceanië)	Geen geloofsovertuiging			278	30	Male	0
5eff53e20c71ad0ddef4afe7	6	6	5	3	3	4	0	0	0	0	0	3	6	3	-3	-2	2	-2	1	-3	-3	-3	-2	0	-2	-2	-1		5	Bachelor (HBO / WO)	0	PvdA	Noord- en/of West-Europees (Noord-Amerika/Oceanië)	Geen geloofsovertuiging		2	969	33	Male	No	0	0	0	1	1	0	0	1	0
5eff53e20c71ad0ddef4afe7							0	0							-3	-1	-2	-2	-1	-3	-3	-3	-1	-1	-1	-2	-1	0		Bachelor (HBO / WO)	0	PvdA	Noord- en/of West-Europees (Noord-Amerika/Oceanië)	Geen geloofsovertuiging			484	33	Male	0
5eff6fa3bf13430371c0f082							0	0							-2	1	1	1	2	-3	-3	-2	-1	2	-1	-1	0	0		Bachelor (HBO / WO)	0	Partij voor de Dieren	Noord- en/of West-Europees (Noord-Amerika/Oceanië)	Geen geloofsovertuiging			605	37	Female	0
5f05a5aa1c864b03b4b14312							0	0.5							-2	2	2	1	2	-3	-3	-2	0	-1	-1	-1	-1	0		Master (HBO / WO)	0	PvdA	Noord- en/of West-Europees (Noord-Amerika/Oceanië)	Protestants			228	27	Female	0
5f0ec6fcce61fe22cce802cd							0	0.75							-1	-1	2	2	2	1	-2	1	-2	-2	-2	-1	-2	0		Bachelor (HBO / WO)	0	Weet ik niet	Aziatisch overig	Katholiek			572	34	Male	0
5f11ac76b9aee90499267896	5	6	5	5	6	4	0	0.8	0	0	4	5	7	2	1	3	3	2	2	0	-1	0	1	-1	0	1	1		4	VMBO, HAVO / VWO onderbouw, MBO1	0	Weet ik niet	Noord- en/of West-Europees (Noord-Amerika/Oceanië)	Geen geloofsovertuiging		1	525	31	Male	Yes	0	1	1	0	0	0	0	1	0
5f13c998fe732f3f5eadeb7e							6	0.625							2	2	2	2	2	-3	-2	1	1	1	1	1	1	0		Bachelor (HBO / WO)	0	D66	Aziatisch overig	Hindoeïsme			532	41	Male	0
5f170d9b72554400099ef0b0							0	0.5							0	0	0	1	1	1	1	1	0	0	1	0	0	0		Bachelor (HBO / WO)	0	D66	Turks	Geen geloofsovertuiging			306	28	Female	1
5f1c90ac499c5d533499bc2e							0	0							-2	1	1	1	1	-3	-3	-3	-1	-2	-1	-1	0	0		Master (HBO / WO)	0	D66	Noord- en/of West-Europees (Noord-Amerika/Oceanië)	Katholiek			653	38	Male	0
5f1ec70a8a38e20008c19472							5	0.4							1	2	1	1	3	-2	-2	-1	1	1	1	1	-1	0	5	Bachelor (HBO / WO)	0	Partij voor de Dieren	Surinaams	Katholiek			236	22	Male	Yes
5f25dc1995a9012b5f969e1f							0	1							3	2	2	3	3	0	0	0	2	-2	0	0	0	0		Bachelor (HBO / WO)	0	PVV	Noord- en/of West-Europees (Noord-Amerika/Oceanië)	Geen geloofsovertuiging			457	31	Male	0
5f285a2d32a5d00f818b6b79	5	6	6	5	6	5	5	0.7	0	0	5	5	6	2	0	0	1	1	1	-2	-2	-2	0	-1	0	0	0		5	Bachelor (HBO / WO)	0	Weet ik niet	Noord- en/of West-Europees (Noord-Amerika/Oceanië)	Katholiek		2	586	24	Female	Yes	0	0	0	0	1	0	0	1	1
5f285a2d32a5d00f818b6b79							5	0.25							-1	1	1	0	0	-2	-2	-2	0	-1	-1	0	-1	0		Bachelor (HBO / WO)	0	Weet ik niet	Noord- en/of West-Europees (Noord-Amerika/Oceanië)	Katholiek			296	24	Female	1
5f2be3f5d81eaf0009520f8b	6	6	5	3	5	6	2	0.6	0	0	5	5	6	1	1	0	1	2	1	-2	-2	-1	1	-2	0	0	0		10	Master (HBO / WO)	1	Ja21	Overig	Geen geloofsovertuiging		2	431	37	Female	No	0	0	0	0	1	0	0	1	0
5f2be3f5d81eaf0009520f8b							4	0.5							0	1	2	1	1	-3	-2	-1	1	-2	-1	0	0	0		Bachelor (HBO / WO)	0	Weet ik niet	Zuid-Amerikaans overig	Geen geloofsovertuiging			255	36	Female	0
5f3151777dbdaa6148ce7f97	5	5	6	4	6	5	0	0.9	0	0	3	5	5	3	1	1	1	1	2	-1	0	0	0	0	1	1	0		5	Bachelor (HBO / WO)	0	Weet ik niet	Noord- en/of West-Europees (Noord-Amerika/Oceanië)	Geen geloofsovertuiging		1	384	61	Female	No	1	1	0	0	0	0	0	0	0
5f3151777dbdaa6148ce7f97							0	0.75							1	1	0	0	2	-2	0	0	0	-1	1	1	-1	0		HAVO, VWO, MBO2-4	0	Weet ik niet	Noord- en/of West-Europees (Noord-Amerika/Oceanië)	Geen geloofsovertuiging			320	61	Female	0
5f3e721dde270107cd4c5bf6							0	1							1	3	2	0	2	0	-1	0	0	-1	0	0	-1	0		Master (HBO / WO)	0	Volt	Noord- en/of West-Europees (Noord-Amerika/Oceanië)	Geen geloofsovertuiging			668	27	Female	0
5f48ec204f5ff43b8365b548							0	0.5							0	1	3	2	0	-1	-3	0	0	1	1	1	0	0	5	HAVO, VWO, MBO2-4	0	VVD	Noord- en/of West-Europees (Noord-Amerika/Oceanië)	Geen geloofsovertuiging			381	44	Male
5f4a121055e3b9576b28b9c5							0	0.5							-1	2	1	1	1	-3	-3	-2	0	-2	-2	-1	0	0		Anders	0	Weet ik niet	Noord- en/of West-Europees (Noord-Amerika/Oceanië)	Geen geloofsovertuiging			552	31	Female	0
5f4a6d58addc8308676d3412	6	7	5	3	6	5	0	1	0	0	3	6	6	2	2	2	3	3	3	-2	-2	-2	1	-2	1	1	0		5	Bachelor (HBO / WO)	1	Partij voor de Dieren	Noord- en/of West-Europees (Noord-Amerika/Oceanië)	Geen geloofsovertuiging		2	580	29	Male	No	0	0	1	0	0	0	0	0	0
5f4a6d58addc8308676d3412							0	1							2	3	3	2	2	-2	-2	-1	2	-1	2	1	0	0		Bachelor (HBO / WO)	0	Partij voor de Dieren	Noord- en/of West-Europees (Noord-Amerika/Oceanië)	Geen geloofsovertuiging			408	29	Male	0
5f53e4775340b00f9ffd94d8							5	1							2	3	3	3	3	0	-1	2	1	-1	1	1	0	0	0	Doctoraat, PhD	0	Weet ik niet	Noord- en/of West-Europees (Noord-Amerika/Oceanië)	Geen geloofsovertuiging			234	34	Male	No
5f58064bbb4b673607a4c7f4							0	1							1	2	2	2	-1	-1	0	-1	1	1	-1	1	0	0	0	HAVO, VWO, MBO2-4	0	Weet ik niet	Overig	Geen geloofsovertuiging			231	20	Male	Yes
5f5cb9c25ed4694af2e4d643							0	0.75							1	3	3	3	2	-2	-2	0	1	-1	0	0	-1	0		Master (HBO / WO)	0	Partij voor de Dieren	Noord- en/of West-Europees (Noord-Amerika/Oceanië)	Geen geloofsovertuiging			449	53	Female	0
5f68efa9c798f80a1105db45	3	6	3	6	5	1	0	1	0	0	5	5	6	2	2	2	3	3	3	-2	-2	-1	1	-1	1	1	-1		0	HAVO, VWO, MBO2-4	0	VVD	Noord- en/of West-Europees (Noord-Amerika/Oceanië)	Geen geloofsovertuiging		1	800	20	Male	Yes	0	1	0	0	0	0	0	0	1
5f69f0d030340e000849c2f8	5	6	4	2	6	5	0	0	0	0	5	6	6	2	0	2	3	2	-1	-2	-2	-2	1	-1	0	-1	0		0	Master (HBO / WO)	0	Weet ik niet	Noord- en/of West-Europees (Noord-Amerika/Oceanië)	Geen geloofsovertuiging		1	407	33	Male	No	0	1	0	0	0	0	0	1	0
5f85b2f090d5550506069004	4	5	6	2	5	3	0	0	0	0	2	5	4	2	-2	-2	0	1	1	-3	-3	-3	-1	0	-2	-1	-1		5	HAVO, VWO, MBO2-4	0	Partij voor de Dieren	Europees overig	Geen geloofsovertuiging		2	469	52	Female	No	0	0	0	0	1	0	0	1	0
5f85b2f090d5550506069004							5	0							-2	-2	0	1	1	-3	-3	-3	-2	-2	-2	-2	-1	0		Bachelor (HBO / WO)	0	Partij voor de Dieren	Noord- en/of West-Europees (Noord-Amerika/Oceanië)	Geen geloofsovertuiging			451	52	Female	0
5f8c29a43ad42e22050e4e9e							0	0.5							1	2	2	2	2	-2	0	-1	1	0	0	1	-1	0	5	HAVO, VWO, MBO2-4	0	Weet ik niet	Noord- en/of West-Europees (Noord-Amerika/Oceanië)	Geen geloofsovertuiging			237	20	Male	Yes
5f91fc2917fdf10fbc6a67a0							2	0							-3	-3	-3	-3	-3	-3	-3	0	-2	-2	-2	-2	-2	0		HAVO, VWO, MBO2-4	0	Volt	Noord- en/of West-Europees (Noord-Amerika/Oceanië)	Geen geloofsovertuiging			271	24	Female	1
5f9349d2639fd910cec7819e							5	1							2	0	0	1	0	-2	1	-1	0	-2	0	0	-1	0		Bachelor (HBO / WO)	0	Forum voor Democratie	Europees overig	Anders			613	42	Female	0
5f9f47eb3eca47590b7e1191	7	7	7	7	7	7	5	0.5	0	0	7	5	7	3	-1	-1	1	2	2	0	1	1	1	-2	-1	-2	0		5	Master (HBO / WO)	1	SGP	Indonesisch	Protestants		2	434	20	Female	Yes	0	0	0	0	1	0	0	0	0
5faee7e9dea90c0d6c03a15a							1	0.2							0	1	1	1	2	-2	-3	0	-1	-2	-2	-2	0	0	5	HAVO, VWO, MBO2-4	0	Weet ik niet	Europees overig	Anders			755	52	Female	No
5fc64ba24f337d25061479c0							0	1							2	2	1	2	3	-1	-2	-1	1	0	1	1	-1	0		Master (HBO / WO)	0	GroenLinks	Noord- en/of West-Europees (Noord-Amerika/Oceanië)	Geen geloofsovertuiging			371	27	Female	0
5fc7a05a6e0a350a5cde69f9							0	1							1	2	1	1	3	-3	-2	-1	0	1	1	1	1	0	0	Bachelor (HBO / WO)	0	Weet ik niet	Noord- en/of West-Europees (Noord-Amerika/Oceanië)	Geen geloofsovertuiging			268	23	Female	Yes
5fc936373927163c9889422d	5	5	7	3	6	2	0	1	0	0	4	4	5	3	3	2	3	0	-1	0	0	0	2	-1	1	0	0		10	Master (HBO / WO)	0	SP	Noord- en/of West-Europees (Noord-Amerika/Oceanië)	Geen geloofsovertuiging		2	283	36	Male	No	0	0	1	0	1	0	0	0	0
5fdb2a32414cb63975e0d9c7	6	5	5	5	4	5	0	0.8	0	0	5	5	5	3	1	1	1	2	2	-1	-2	-1	1	-1	0	1	0		4	Master (HBO / WO)	0	PvdA	Noord- en/of West-Europees (Noord-Amerika/Oceanië)	Protestants		1	407	24	Female	No	0	0	0	0	0	0	0	1	0
5fdb2a32414cb63975e0d9c7							2	0.75							1	2	2	1	2	-2	-1	-2	1	0	0	1	-1	0		Master (HBO / WO)	0	PvdA	Noord- en/of West-Europees (Noord-Amerika/Oceanië)	Protestants			299	24	Female	0
5fdec49451f3a96b50962819							0	1							2	3	3	3	3	1	1	1	1	-1	0	1	0	0	5	Bachelor (HBO / WO)	0	PvdA	Noord- en/of West-Europees (Noord-Amerika/Oceanië)	Geen geloofsovertuiging			570	43	Female	Yes
5fe4c36ac5f99b27b23a5c15							5	0.8							0	0	-1	0	2	2	1	-1	1	-1	-1	0	-1	0	6	Master (HBO / WO)	1	VVD	Noord- en/of West-Europees (Noord-Amerika/Oceanië)	Katholiek			321	28	Female	Yes
5fea236b3803bb9e7fd01dbe							0	1							1	3	3	3	3	2	2	2	1	1	2	2	-2	0		Bachelor (HBO / WO)	0	CDA	Noord- en/of West-Europees (Noord-Amerika/Oceanië)	Protestants			474	23	Male	0
5feece2a29db951e8c31c475							0	1							1	3	2	1	2	-2	0	0	1	0	0	0	-1	0		Bachelor (HBO / WO)	0	D66	Noord- en/of West-Europees (Noord-Amerika/Oceanië)	Geen geloofsovertuiging			297	38	Male	0
5fef46e5a4feb023f721810d	3	5	3	2	3	3	0	0.5	0	0	4	3	5	2	1	1	1	1	2	-1	-1	-2	-1	1	0	0	-1		0	Master (HBO / WO)	0	VVD	Noord- en/of West-Europees (Noord-Amerika/Oceanië)	Geen geloofsovertuiging		2	785	25	Female	No	0	0	0	0	1	0	0	1	1
5ff373808fd71d98b7d7faac							0	0.5							-1	2	0	1	1	0	-2	-2	0	-1	1	0	-2	0		Master (HBO / WO)	0	GroenLinks	Noord- en/of West-Europees (Noord-Amerika/Oceanië)	Geen geloofsovertuiging			297	27	Female	0
6001ce308d83411318c6f8a8	6	5	4	3	5	6	0	1	0	0	7	6	5	2	3	3	3	3	2	0	0	0	1	0	1	1	0		5	Master (HBO / WO)	0	Weet ik niet	Noord- en/of West-Europees (Noord-Amerika/Oceanië)	Geen geloofsovertuiging		2	475	34	Male	No	0	0	1	0	1	0	1	1	0
601732102d7cc99864967db1	7	6	4	5	4	6	5	0.6	0	0	7	6	4	4	0	-1	0	0	1	-1	-2	0	0	-2	0	0	-1		5	Bachelor (HBO / WO)	0	Weet ik niet	Noord- en/of West-Europees (Noord-Amerika/Oceanië)	Geen geloofsovertuiging		2	508	70	Female	No	0	0	0	0	1	0	0	0	0
601870ede91f4c11b0a1f6f6	1	4	5	2	4	2	3	0	0	0	2	3	2	4	-3	0	-1	-3	0	-3	-3	-3	-2	-2	-2	-1	-1		5	HAVO, VWO, MBO2-4	0	Partij voor de Dieren	Aziatisch overig	Geen geloofsovertuiging		2	721	41	Female		0	0	1	0	1	0	0	0	0
601870ede91f4c11b0a1f6f6							0	0							-3	-3	-3	-3	-3	-3	-3	-3	-2	-2	-2	-2	-1	0		HAVO, VWO, MBO2-4	0	Partij voor de Dieren	Europees overig	Geen geloofsovertuiging			460	41	Female	0
60197abdf1767708b6704ec4							3	0.8							2	2	2	2	3	0	0	1	1	1	1	0	-1	0	5	Master (HBO / WO)	0	D66	Noord- en/of West-Europees (Noord-Amerika/Oceanië)	Geen geloofsovertuiging			405	30	Male	No
602e90eea31f95a4748aff27							0	0.5							1	2	1	2	2	-2	-1	-1	-1	-1	1	0	-1	0	6	Bachelor (HBO / WO)	1	D66	Noord- en/of West-Europees (Noord-Amerika/Oceanië)	Geen geloofsovertuiging			297	23	Female	Yes
603759729b221598dd965cc6	6	6	5	5	6	6	0	1	0	0	5	3	6	2	-3	-3	1	2	-1	-3	-3	-3	-2	-2	-2	-2	-2		4	HAVO, VWO, MBO2-4	0	Weet ik niet	Noord- en/of West-Europees (Noord-Amerika/Oceanië)	Geen geloofsovertuiging		2	298	19	Female	Yes	0	0	1	0	1	0	0	1	0
6037715cff4aec926b72fc25							0	0.7							2	3	3	2	3	0	0	0	1	1	1	1	0	0	10	Bachelor (HBO / WO)	1	SGP	Noord- en/of West-Europees (Noord-Amerika/Oceanië)	Protestants			220	22	Female	No
604fa568ce81047f499af455							5	0							-3	0	0	-3	-3	-3	-3	-3	-2	-2	-2	-2	1	0		HAVO, VWO, MBO2-4	0	D66	Overig	Protestants			700	26	Female	1
6050cb50a965d6a6eb12361e							0	1							2	2	3	3	3	-1	-1	0	2	1	1	1	0	0		HAVO, VWO, MBO2-4	0	Partij voor de Dieren	Noord- en/of West-Europees (Noord-Amerika/Oceanië)	Protestants			988	61	Female	0
60551c921afebad605bfd329							0	1							2	3	3	1	3	-3	-3	1	1	0	0	0	0	0	5	Master (HBO / WO)	0	VVD	Noord- en/of West-Europees (Noord-Amerika/Oceanië)	Katholiek			894	46	Female	No
60553f5fd6e53ed9e361555a	5	5	3	5	6	6	0	1	0	0	5	7	6	5	0	1	0	1	1	0	0	0	-1	-1	-1	0	0		5	Bachelor (HBO / WO)	0	Weet ik niet	Indonesisch	Katholiek		2	731	40	Male	No	0	0	1	0	1	0	0	1	0
6055feca49e6f027ea27843f	5	6	3	1	4	2	5	0	0	0	2	3	5	1	-3	1	1	0	0	-3	-3	-3	-2	-2	-2	-2	-1		5	HAVO, VWO, MBO2-4	0	Weet ik niet	Europees overig	Geen geloofsovertuiging		1	1113	19	Female	No	0	1	0	0	0	0	0	1	0
605787095a0b6e0b22f7db54							5	1							-2	-1	-2	-2	-2	-3	-3	-3	1	-1	-1	-1	-1	0	10	HAVO, VWO, MBO2-4	0	GroenLinks	Noord- en/of West-Europees (Noord-Amerika/Oceanië)	Geen geloofsovertuiging			237	20	Female	Yes
6057bea3fb68ff2c7f344293							0	1							-1	0	-1	0	1	-2	-3	-2	1	-1	-1	0	0	0	10	HAVO, VWO, MBO2-4	0	PvdA	Noord- en/of West-Europees (Noord-Amerika/Oceanië)	Anders			242	20	Female	No
6057f59ffb2bccca8e606432							0	0							-2	-2	-2	-2	-2	-2	-2	-2	-2	-2	-2	2	-2	1		Bachelor (HBO / WO)	0	PVV	Turks	Geen geloofsovertuiging			481	25	Male	1
605860df74e1f81daaf3166e							3	1							3	3	3	3	3	-1	-2	3	1	1	1	2	2	0		Bachelor (HBO / WO)	0	VVD	Noord- en/of West-Europees (Noord-Amerika/Oceanië)	Geen geloofsovertuiging			377	20	Male	1
605f856a958ba27c0300c200	5	5	6	5	5	5	0	1	0	0	4	4	5	2	0	3	2	-1	3	-2	-3	-1	0	0	0	0	0		5	Master (HBO / WO)	0	VVD	Noord- en/of West-Europees (Noord-Amerika/Oceanië)	Katholiek		2	591	46	Female	No	0	0	0	0	1	0	0	0	0
60663f9cd6c3fa43dfd1d6ad							4	0.75							1	2	2	2	1	0	-2	-1	1	1	1	1	-2	0		Bachelor (HBO / WO)	0	Weet ik niet	Noord- en/of West-Europees (Noord-Amerika/Oceanië)	Protestants			454	25	Male	1
607953be4efcdfe4c808dc2e	5	5	6	5	4	4	0	1	0	0	3	5	6	2	1	3	2	0	2	-1	-2	0	1	-1	1	1	-1		10	Master (HBO / WO)	0	GroenLinks	Noord- en/of West-Europees (Noord-Amerika/Oceanië)	Geen geloofsovertuiging		1	414	26	Female	No	0	1	1	0	0	0	0	1	0
607aa9cfdbdbf625893ea611							0	0.8							1	0	0	1	2	-1	-1	0	1	0	1	1	-1	0	5	HAVO, VWO, MBO2-4	0	PVV	Indonesisch	Moslim			270	20	Female	Yes
607ac099b53b3cfd48021f88	2	2	2	2	2	2	0	0.5	1	0	2	2	4	4	-3	-3	-3	-3	-3	-3	-3	-3	-2	-2	-2	-2	0		0	HAVO, VWO, MBO2-4	0	Anders	Surinaams	Katholiek		2	648	21	Male	Yes	0	1	0	0	1	1	0	1	0
60827ccde4706170115a3bf5							2	1							-1	1	-1	1	1	-3	-3	-2	0	-1	-1	0	-1	0		Bachelor (HBO / WO)	0	GroenLinks	Noord- en/of West-Europees (Noord-Amerika/Oceanië)	Geen geloofsovertuiging			353	43	Female	0
6082996ef873543f5755401d	6	6	6	4	6	6	0	1	0	0	6	6	6	2	3	3	3	3	3	-3	-3	0	2	-2	1	1	1		1	Master (HBO / WO)	0	VVD	Indonesisch	Geen geloofsovertuiging		1	767	24	Female	No	0	0	1	0	1	0	0	1	0
608538f699f9624ca65ac46a							3	0.5							-1	1	1	-1	-1	-1	-1	-1	0	-1	-1	-1	-1	0		Doctoraat, PhD	0	Weet ik niet	Noord- en/of West-Europees (Noord-Amerika/Oceanië)	Anders			414	41	Female	0
608956a7cb0f370f25ec12a0							0	0.75							0	1	2	2	2	-1	-1	0	1	-2	-2	0	0	0		Bachelor (HBO / WO)	0	Weet ik niet	Noord- en/of West-Europees (Noord-Amerika/Oceanië)	Geen geloofsovertuiging			228	29	Male	1
6089cbd9c2a3a08dc285fce2							0	0							0	2	2	2	2	-3	1	2	1	0	0	0	0	0		HAVO, VWO, MBO2-4	0	SP	Noord- en/of West-Europees (Noord-Amerika/Oceanië)	Anders			419	28	Male	0
608c003a2362d70884fcabc8							5	0							-3	2	-3	-1	2	-2	2	-2	-2	-2	-2	-1	-2	0		HAVO, VWO, MBO2-4	0	Ja21	Europees overig	Geen geloofsovertuiging			495	25	Female	1
608fefa4f5981b595f3158f8							0	1							3	2	3	3	3	0	1	1	1	1	1	1	-1	0	0	Master (HBO / WO)	0	Forum voor Democratie	Noord- en/of West-Europees (Noord-Amerika/Oceanië)	Katholiek			259	24	Male	No
60927d11a42625a45cf91ec3	6	5	6	4	5	5	0	0.1	0	0	3	3	6	1	-1	1	1	1	1	-2	-3	-2	1	-1	-1	0	0		8	HAVO, VWO, MBO2-4	0	VVD	Noord- en/of West-Europees (Noord-Amerika/Oceanië)	Katholiek		2	599	20	Female	Yes	0	0	0	0	1	0	0	1	0
60927d11a42625a45cf91ec3							0	0.5							1	2	2	2	2	-3	-2	-1	0	0	0	0	-1	0		HAVO, VWO, MBO2-4	0	VVD	Noord- en/of West-Europees (Noord-Amerika/Oceanië)	Geen geloofsovertuiging			429	19	Female	1
6093db807d15df55e6990a28							0	1							3	3	3	3	3	-3	-3	2	1	-2	0	2	-1	0		Bachelor (HBO / WO)	0	Anders	Noord- en/of West-Europees (Noord-Amerika/Oceanië)	Geen geloofsovertuiging			608	36	Female	0
60992078fcd36a7e03de29ce	3	7	7	7	6	5	0	1	0	0	2	7	7	1	2	3	3	2	3	3	3	2	1	0	0	1	-1		0	Bachelor (HBO / WO)	0	SP	Noord- en/of West-Europees (Noord-Amerika/Oceanië)	Geen geloofsovertuiging		1	568	23	Male	Yes	0	1	0	0	0	0	0	1	0
609ebd502fe94eeb64bced90	4	6	4	5	6	5	0	1	0	0	4	4	6	2	0	2	1	1	1	-2	-2	0	0	-1	-1	0	0		5	HAVO, VWO, MBO2-4	0	D66	Noord- en/of West-Europees (Noord-Amerika/Oceanië)	Geen geloofsovertuiging		1	418	25	Female	Yes	0	1	0	0	0	0	0	1	0
609ebd502fe94eeb64bced90							0	0.5							0	2	0	1	1	-3	-2	0	0	-1	-1	0	0	0		HAVO, VWO, MBO2-4	0	D66	Noord- en/of West-Europees (Noord-Amerika/Oceanië)	Geen geloofsovertuiging			370	25	Female	1
60a18b77106fd129331fdc42							0	0.7							-2	1	-1	-2	-2	-3	-3	-3	-2	-2	-2	-2	-2	0	5	Bachelor (HBO / WO)	0	GroenLinks	Marokkaans	Moslim			549	28	Female	No
60a252f3da4306c3c3de2889							0	0.7							2	3	2	2	3	0	0	0	2	-1	1	2	1	0	0	Bachelor (HBO / WO)	0	VVD	Europees overig	Protestants			180	23	Female	Yes
60a398a45fa5cce6f8ef2a1d	3	4	2	2	5	3	0	0.5	0	0	3	3	4	1	0	0	0	0	1	-3	-2	-1	0	0	-1	0	-1		5	HAVO, VWO, MBO2-4	0	Weet ik niet	Noord- en/of West-Europees (Noord-Amerika/Oceanië)	Geen geloofsovertuiging		2	595	36	Female	No	0	0	0	0	1	0	0	0	0
60a398a45fa5cce6f8ef2a1d							0	1							2	1	0	0	2	2	2	-2	0	-1	0	0	-1	0		HAVO, VWO, MBO2-4	0	SP	Noord- en/of West-Europees (Noord-Amerika/Oceanië)	Geen geloofsovertuiging			590	36	Female	0
60a3fa0ecf22cec905111875							0	1							2	1	3	3	3	0	0	0	2	-2	1	1	0	0		HAVO, VWO, MBO2-4	0	PvdA	Noord- en/of West-Europees (Noord-Amerika/Oceanië)	Geen geloofsovertuiging			450	22	Male	1
60b553c5d946760d7983c009							5	1							1	0	2	1	2	-3	-3	-1	1	-1	0	0	0	0		Master (HBO / WO)	0	D66	Noord- en/of West-Europees (Noord-Amerika/Oceanië)	Geen geloofsovertuiging			862	37	Male	0
60b8a43069b046ea6d06ccd8							2	1							3	3	3	3	3	3	2	-2	2	2	2	1	1	0		Master (HBO / WO)	0	D66	Noord- en/of West-Europees (Noord-Amerika/Oceanië)	Geen geloofsovertuiging			694	29	Male	1
60bbe6ef41dee8f5c7eb7a28							0	1							2	2	2	2	2	-2	-2	-2	1	-1	1	1	-1	0	0	Master (HBO / WO)	0	D66	Noord- en/of West-Europees (Noord-Amerika/Oceanië)	Protestants			294	28	Female	No
60c873a65a9883b52f70db6c	5	6	5	2	5	4	0	0.5	0	0	4	3	6	4	1	1	1	1	1	-3	-3	-2	1	-1	0	0	-1		1	Bachelor (HBO / WO)	0	ChristenUnie	Noord- en/of West-Europees (Noord-Amerika/Oceanië)	Protestants		2	459	22	Female	Yes	0	0	1	0	0	0	0	0	0
60d33e3c113764f502bd71c5	6	6	6	6	6	5	4	1	0	0	3	6	6	1	2	2	2	2	2	0	-1	1	1	1	1	1	-2		5	Master (HBO / WO)	0	Volt	Noord- en/of West-Europees (Noord-Amerika/Oceanië)	Geen geloofsovertuiging		2	425	44	Male	No	0	1	0	0	1	0	0	1	0
60da0ddab8df563703646d29							1	1							0	2	2	2	2	-2	-2	-1	1	1	-1	1	0	0		HAVO, VWO, MBO2-4	0	GroenLinks	Noord- en/of West-Europees (Noord-Amerika/Oceanië)	Geen geloofsovertuiging			285	19	Female	0
60dbec2798328f86c4ad6f97							0	1							0	1	2	3	3	-3	0	-3	0	2	2	0	-2	0	0	HAVO, VWO, MBO2-4	0	PVV	Europees overig	Protestants			437	19	Male	Yes
60dc6faec7eb12a3ea835bda							0	1							3	0	1	0	3	0	0	0	1	-2	0	1	0	0	5	HAVO, VWO, MBO2-4	0	Weet ik niet	Overig	Geen geloofsovertuiging			415	21	Female	Yes
60df2197623688a757d102e9							0	1							2	2	3	2	2	-1	-3	-2	1	-1	0	1	0	0	0	HAVO, VWO, MBO2-4	0	D66	Noord- en/of West-Europees (Noord-Amerika/Oceanië)	Geen geloofsovertuiging			344	22	Male	Yes
60e57ec9bd7729cb6749ecdc	7	7	5	6	6	6	0	1	0	0	4	5	5	3	2	3	2	2	3	0	0	0	1	-2	-1	1	-1		10	Bachelor (HBO / WO)	0	D66	Noord- en/of West-Europees (Noord-Amerika/Oceanië)	Geen geloofsovertuiging		1	397	25	Male	No	1	1	0	0	0	0	0	1	1
60e5e13a4702f70b2ac0c0a7							0	1							1	2	2	2	2	-3	-2	-1	0	-2	-2	0	-1	0	5	Bachelor (HBO / WO)	0	D66	Europees overig	Protestants			307	21	Female	Yes
60e820e6702cf0aa25bf98bb	6	5	2	3	3	6	0	1	0	0	6	7	5	1	1	1	1	1	1	-1	-1	0	2	0	1	1	-1		0	HAVO, VWO, MBO2-4	0	Volt	Noord- en/of West-Europees (Noord-Amerika/Oceanië)	Geen geloofsovertuiging		1	430	21	Male	Yes	0	1	1	0	0	0	0	0	0
60e820e6702cf0aa25bf98bb							0	0.25							2	2	1	1	2	1	0	0	1	0	0	1	0	0		HAVO, VWO, MBO2-4	0	Volt	Noord- en/of West-Europees (Noord-Amerika/Oceanië)	Geen geloofsovertuiging			309	21	Male	1
60e89608e4940efd7711248a	6	6	5	4	3	4	2	1	0	0	0	6	4	5	1	2	2	2	2	0	-1	-1	1	0	1	1	1		5	Bachelor (HBO / WO)	0	Weet ik niet	Noord- en/of West-Europees (Noord-Amerika/Oceanië)	Geen geloofsovertuiging		1	837	26	Male	No	0	1	1	0	0	0	0	1	1
60f833d2fc774b09e3e09758	3	5	4	4	3	3	0	1	0	0	3	4	5	3	1	1	1	1	1	-1	-2	-1	0	-1	0	0	-1		5	HAVO, VWO, MBO2-4	0	Anders	Noord- en/of West-Europees (Noord-Amerika/Oceanië)	Geen geloofsovertuiging		1	370	21	Female	Yes	0	0	1	1	0	0	0	1	0
60f833d2fc774b09e3e09758							0	1							1	1	-1	1	2	-2	-2	-2	1	0	0	-1	-1	0		HAVO, VWO, MBO2-4	0	Anders	Noord- en/of West-Europees (Noord-Amerika/Oceanië)	Geen geloofsovertuiging			269	21	Female	1
60f844d45031151cf3278d51							0	0.25							-2	-3	-2	-2	1	-3	-3	-3	-2	-2	-2	-2	-2	0		Master (HBO / WO)	0	Weet ik niet	Noord- en/of West-Europees (Noord-Amerika/Oceanië)	Katholiek			359	24	Female	0
60fb1a37aed0ed237e6c4d41							0	0.75							0	2	2	1	3	-3	-2	-2	1	0	-1	-1	-1	0		Bachelor (HBO / WO)	0	VVD	Overig	Moslim			802	40	Male	0
60fd16068588adbe118108d5							0	0							-1	-1	1	-1	-1	0	0	-1	-2	-2	-2	-2	-1	0		Bachelor (HBO / WO)	1	GroenLinks	Noord- en/of West-Europees (Noord-Amerika/Oceanië)	Geen geloofsovertuiging			265	25	Female	0
60fd162f2cfe5208008251d4							5	1							1	3	3	2	2	-1	0	-1	1	-2	-1	0	-2	0		VMBO, HAVO / VWO onderbouw, MBO1	0	GroenLinks	Noord- en/of West-Europees (Noord-Amerika/Oceanië)	Geen geloofsovertuiging			279	30	Female	0
60fd75ba97c6451c38715db7							5	0.25							-1	0	0	1	1	-3	-3	-2	-1	-1	-2	-1	-1	0		HAVO, VWO, MBO2-4	0	SP	Europees overig	Geen geloofsovertuiging			518	20	Female	1
60fd7a4b997df202b6dd8f1b	6	6	5	5	4	5	0	1	0	0	5	5	4	2	2	2	2	2	3	0	0	0	1	-1	-1	1	0		10	HAVO, VWO, MBO2-4	0	GroenLinks	Noord- en/of West-Europees (Noord-Amerika/Oceanië)	Geen geloofsovertuiging		1	542	21	Female	Yes	0	0	0	0	0	0	0	1	0
60fda9f63988e51f773e1301							0	0.9							-2	1	1	0	1	-3	-2	-2	-1	-1	-2	-2	-1	0	2	HAVO, VWO, MBO2-4	0	PvdA	Noord- en/of West-Europees (Noord-Amerika/Oceanië)	Geen geloofsovertuiging			221	27	Female	Yes
60fdb9bad55eb8c5b67f18f4	5	6	2	3	6	5	5	1	0	0	5	6	6	1	2	3	2	2	3	-2	0	2	1	-2	1	1	-1		3	Bachelor (HBO / WO)	1	Partij voor de Dieren	Noord- en/of West-Europees (Noord-Amerika/Oceanië)	Geen geloofsovertuiging		1	509	28	Female	No	0	0	1	0	0	0	0	1	0
60fdb9bad55eb8c5b67f18f4							5	0.75							1	2	0	1	1	0	-2	-2	1	-1	-1	0	-1	0		Bachelor (HBO / WO)	0	Partij voor de Dieren	Noord- en/of West-Europees (Noord-Amerika/Oceanië)	Geen geloofsovertuiging			411	28	Female	0
60fdd6889f0b74edd655a824							0	0.5							1	3	3	3	2	0	-2	-1	1	-2	0	0	1	0	5	HAVO, VWO, MBO2-4	0	Weet ik niet	Noord- en/of West-Europees (Noord-Amerika/Oceanië)	Geen geloofsovertuiging			279	23	Female	No
60fe51a53e922bb50d36ca50	1	2	2	1	3	1	0	1	0	0	4	3	5	2	-1	3	2	1	1	-3	-3	-3	0	-1	-1	0	-1		0	Bachelor (HBO / WO)	0	VVD	Noord- en/of West-Europees (Noord-Amerika/Oceanië)	Geen geloofsovertuiging		2	280	24	Female		0	0	1	0	0	0	0	0	1
60feb01393b8530977f6bdce							4	1							1	3	3	3	2	1	-1	-2	1	-2	-1	1	-1	0		HAVO, VWO, MBO2-4	0	Weet ik niet	Europees overig	Geen geloofsovertuiging			881	19	Female	1
60ff47c59f3aff4127e3f234	4	5	3	3	3	5	3	0	1	0	4	3	5	3	1	2	2	1	2	-2	-2	-2	0	-1	-2	0	-1		10	Bachelor (HBO / WO)	0	D66	Noord- en/of West-Europees (Noord-Amerika/Oceanië)	Geen geloofsovertuiging		1	368	22	Female	Yes	0	0	0	0	0	1	0	0	0
60ff47c59f3aff4127e3f234							4	0.5							-1	2	1	1	2	-2	-2	-2	0	-1	-1	-1	-1	0		Bachelor (HBO / WO)	0	D66	Europees overig	Katholiek			373	22	Female	1
60ffb7fd872bb2af280eebd2	5	6	5	5	5	5	0	1	0	0	5	5	6	2	1	2	3	2	3	-1	-1	-1	1	0	0	1	-1		8	Bachelor (HBO / WO)	0	VVD	Noord- en/of West-Europees (Noord-Amerika/Oceanië)	Geen geloofsovertuiging		2	586	25	Female	No	0	0	1	0	1	0	0	0	0
61013f9bee8a164bc16b75e1							5	0.5							-1	1	1	2	1	-2	-2	-2	-1	-2	-2	-1	-1	0		HAVO, VWO, MBO2-4	0	D66	Noord- en/of West-Europees (Noord-Amerika/Oceanië)	Geen geloofsovertuiging			495	24	Female	1
6102e3866a09ce2148c749d8							5	1							0	1	2	2	1	-3	-3	-1	-1	-2	-1	-2	-1	0		HAVO, VWO, MBO2-4	0	Partij voor de Dieren	Noord- en/of West-Europees (Noord-Amerika/Oceanië)	Geen geloofsovertuiging			460	23	Female	1
61043ca1402de259a63df13b	3	2	1	1	2	2	0	1	0	0	3	2	5	2	1	3	3	2	3	2	1	2	0	-2	0	1	-2		5	HAVO, VWO, MBO2-4	0	GroenLinks	Noord- en/of West-Europees (Noord-Amerika/Oceanië)	Geen geloofsovertuiging		2	853	24	Female	No	0	1	1	1	1	0	0	0	1
61068bfe1bf20d15831276bc							0	0.25							0	2	-2	-2	-1	-3	-3	1	0	-1	0	-1	-1	0		Bachelor (HBO / WO)	0	Ja21	Noord- en/of West-Europees (Noord-Amerika/Oceanië)	Anders			296	20	Male	1
6107038bd71f0beedd5a7b9c							0	1							1	2	2	2	2	-2	-2	-2	1	-1	0	0	0	0		Bachelor (HBO / WO)	0	GroenLinks	Noord- en/of West-Europees (Noord-Amerika/Oceanië)	Geen geloofsovertuiging			308	30	Male	0
610703bcac471b0149882b1d							0	0.5							1	1	1	1	1	-1	-1	-1	1	1	1	1	-1	0	5	Master (HBO / WO)	0	GroenLinks	Noord- en/of West-Europees (Noord-Amerika/Oceanië)	Geen geloofsovertuiging			276	25	Female	No
61070b2f6fa9910dfa491e50							0	0							-2	1	2	1	2	-3	-3	3	0	0	-1	0	-1	0	5	Master (HBO / WO)	0	GroenLinks	Noord- en/of West-Europees (Noord-Amerika/Oceanië)	Geen geloofsovertuiging			373	25	Female	Yes
61070c552063da1fe362cd08	7	7	2	3	5	5	0	1	0	0	2	5	6	1	1	2	3	3	3	-3	-2	-1	1	-1	0	1	-1		5	Bachelor (HBO / WO)	0	GroenLinks	Noord- en/of West-Europees (Noord-Amerika/Oceanië)	Geen geloofsovertuiging		2	450	24	Female	No	0	1	1	0	1	0	0	0	0
61070c552063da1fe362cd08							9	0.75							1	2	3	3	3	-3	-2	-2	1	1	1	1	-1	0		Bachelor (HBO / WO)	0	GroenLinks	Europees overig	Geen geloofsovertuiging			355	24	Female	0
61070ec60c5b96409e427caa							6	1							-1	-1	-2	1	1	-3	-2	-2	0	-1	-1	-2	-1	0		Bachelor (HBO / WO)	0	Forum voor Democratie	Noord- en/of West-Europees (Noord-Amerika/Oceanië)	Geen geloofsovertuiging			412	23	Female	0
610831f8f5534a770cae4bb3	6	6	6	6	5	5	0	0.5	0	0	5	6	6	4	1	1	2	2	2	-2	3	-1	0	0	1	1	-1		3	Bachelor (HBO / WO)	0	D66	Noord- en/of West-Europees (Noord-Amerika/Oceanië)	Geen geloofsovertuiging		2	464	26	Male	Yes	0	0	0	0	0	0	1	1	0
610949c1646b85ed56eebef0	6	6	3	4	5	7	0	1	0	0	6	7	7	1	1	2	2	3	3	-2	-1	-2	0	0	-2	-1	1		3	Master (HBO / WO)	0	Weet ik niet	Noord- en/of West-Europees (Noord-Amerika/Oceanië)	Geen geloofsovertuiging		1	378	26	Female	Yes	1	1	1	1	1	0	0	1	0
610c2bdf4991281b4b687a74							0	0							-3	0	0	-3	2	1	2	2	-1	-1	-2	-1	-1	0		Bachelor (HBO / WO)	0	Partij voor de Dieren	Noord- en/of West-Europees (Noord-Amerika/Oceanië)	Geen geloofsovertuiging			362	24	Female	0
610d81f2bff565abfe63ddf0							0	1							-1	1	2	1	1	-1	-1	-2	1	0	0	1	-1	0		HAVO, VWO, MBO2-4	0	ChristenUnie	Noord- en/of West-Europees (Noord-Amerika/Oceanië)	Protestants			350	24	Male	1
610e732a3c98b01188806e7b	2	1	1	1	4	4	0	0.4	1	0	4	3	5	4	-1	1	1	0	1	-2	-2	-2	-2	-2	-2	-1	0		5	HAVO, VWO, MBO2-4	0	SP	Europees overig	Geen geloofsovertuiging		2	224	19	Female	Yes	0	0	0	0	0	0	0	0	0
610e732a3c98b01188806e7b							0	0.5							-1	2	1	0	0	-3	-3	-3	-1	-2	-2	-2	0	0		HAVO, VWO, MBO2-4	0	SP	Noord- en/of West-Europees (Noord-Amerika/Oceanië)	Geen geloofsovertuiging			266	19	Female	1
610ead9c066f4fa228f62c14							0	0							0	1	1	1	1	0	2	0	-2	-2	-2	-2	-1	0	0	Bachelor (HBO / WO)	0	Weet ik niet	Noord- en/of West-Europees (Noord-Amerika/Oceanië)	Geen geloofsovertuiging			306	22	Male
6110dc3dde44406e525a82e4							0	0							-3	-2	1	-2	-2	-3	-3	-3	-2	-2	-2	-2	-1	0	5	HAVO, VWO, MBO2-4	0	Partij voor de Dieren	Noord- en/of West-Europees (Noord-Amerika/Oceanië)	Geen geloofsovertuiging			299	24	Female	Yes
6110feef74be159b1e98aff8							0	0.5							-3	-2	-1	-3	1	-3	-3	-3	-2	-2	-2	-2	-1	0	10	Bachelor (HBO / WO)	0	GroenLinks	Noord- en/of West-Europees (Noord-Amerika/Oceanië)	Geen geloofsovertuiging			329	25	Female	No
6111174411062388b75fe9b9							0	0.25							-3	-1	-2	-3	-2	-3	-3	-3	-2	0	-2	-2	1	0		HAVO, VWO, MBO2-4	0	GroenLinks	Noord- en/of West-Europees (Noord-Amerika/Oceanië)	Geen geloofsovertuiging			722	22	Female	1
61117220763b5799f3ccbc26							0	1							-2	2	1	1	1	-2	-2	-1	-1	1	0	0	-1	0	10	Master (HBO / WO)	0	D66	Noord- en/of West-Europees (Noord-Amerika/Oceanië)	Geen geloofsovertuiging			349	27	Female	No
61118689c38776a99f78e315							9	1							0	1	1	0	1	-1	-1	0	0	-1	-1	0	0	0		HAVO, VWO, MBO2-4	0	Anders	Noord- en/of West-Europees (Noord-Amerika/Oceanië)	Geen geloofsovertuiging			277	20	Female	1
611189712a6223bedf8c162d	5	4	3	3	2	3	0	0.3	0	0	4	4	4	2	1	3	1	3	1	0	0	-2	1	1	0	1	-1		2	Bachelor (HBO / WO)	0	Partij voor de Dieren	Overig	Geen geloofsovertuiging		2	445	24	Female	Yes	0	0	0	0	1	0	0	1	0
611235f1ab25adacd3c39ed6	5	6	1	2	2	5	0	0	0	0	5	5	6	3	-1	2	2	2	2	-2	0	-2	-1	-1	-1	-1	-1		0	Bachelor (HBO / WO)	0	Volt	Noord- en/of West-Europees (Noord-Amerika/Oceanië)	Geen geloofsovertuiging		2	471	27	Male		0	0	1	0	1	0	0	1	0
611351b0accfa7696dd9c957							4	0.5							1	1	1	2	2	2	0	-1	1	-1	0	1	-1	0		Bachelor (HBO / WO)	0	Anders	Noord- en/of West-Europees (Noord-Amerika/Oceanië)	Geen geloofsovertuiging			892	37	Female	1
6113f27385772d79dfe54327							0	1							3	3	3	2	2	0	-2	2	2	2	1	1	1	0		Master (HBO / WO)	0	Volt	Noord- en/of West-Europees (Noord-Amerika/Oceanië)	Hindoeïsme			304	31	Male	0
611539be6da4fd31733ef697	7	7	2	4	1	2	0	1	0	0	4	4	4	2	2	0	0	0	0	0	0	0	1	-1	0	2	0		10	Bachelor (HBO / WO)	0	Partij voor de Dieren	Noord- en/of West-Europees (Noord-Amerika/Oceanië)	Geen geloofsovertuiging		2	361	25	Female	Yes	0	0	1	0	1	0	0	1	0
611539be6da4fd31733ef697							0	1							0	2	2	1	2	0	0	0	0	-1	-1	0	-1	0		Bachelor (HBO / WO)	0	Anders	Noord- en/of West-Europees (Noord-Amerika/Oceanië)	Geen geloofsovertuiging			343	25	Female	1
6116d3e040d816a2d509a28a	3	5	2	2	4	3	0	1	1	0	4	3	4	4	1	1	1	0	2	-3	2	-1	0	-2	-1	0	-1		4	Bachelor (HBO / WO)	0	GroenLinks	Noord- en/of West-Europees (Noord-Amerika/Oceanië)	Geen geloofsovertuiging		2	654	21	Female	Yes	0	0	1	0	0	0	0	0	1
611c05c2d9c335f50dc7331f							0	1							3	3	3	3	3	-1	0	0	2	0	1	0	1	0		HAVO, VWO, MBO2-4	0	Volt	Noord- en/of West-Europees (Noord-Amerika/Oceanië)	Geen geloofsovertuiging			274	20	Male	1
6135114bbaa4bbcf19b4f479							3	1							2	3	3	2	3	-1	0	1	1	-2	-2	1	-1	0		Bachelor (HBO / WO)	0	Anders	Aziatisch overig	Hindoeïsme			315	24	Male	1
6138fc6df08e00e96682f9ee	2	3	6	3	4	1	5	0.5	0	0	2	4	3	4	1	0	0	0	1	-1	0	0	0	-1	0	0	0		0	Bachelor (HBO / WO)	1	Weet ik niet	Noord- en/of West-Europees (Noord-Amerika/Oceanië)	Geen geloofsovertuiging		2	611	23	Male	Yes	0	1	0	0	1	0	0	0	0
6138fc6df08e00e96682f9ee							5	0.5							1	2	1	1	2	-1	-1	-1	0	-1	-1	0	-1	0		Bachelor (HBO / WO)	0	Partij voor de Dieren	Noord- en/of West-Europees (Noord-Amerika/Oceanië)	Geen geloofsovertuiging			569	23	Male	1
614368f935e65dafb1dbd6c1	5	4	2	1	4	3	0	0	0	0	5	5	3	5	1	2	2	1	2	-2	-1	-1	-1	-1	-1	-2	-1		0	Bachelor (HBO / WO)	1	PvdA	Noord- en/of West-Europees (Noord-Amerika/Oceanië)	Geen geloofsovertuiging		1	787	31	Male	Yes	0	1	1	0	0	0	0	0	0
614368f935e65dafb1dbd6c1							0	1							2	3	2	2	3	0	-1	-1	1	-1	1	2	2	0		Bachelor (HBO / WO)	0	PvdA	Noord- en/of West-Europees (Noord-Amerika/Oceanië)	Geen geloofsovertuiging			386	30	Male	1
614b73ff66007a7b1a9dbc5c							5	1							1	2	2	2	1	-2	-2	0	0	-1	-1	0	0	0		HAVO, VWO, MBO2-4	0	GroenLinks	Noord- en/of West-Europees (Noord-Amerika/Oceanië)	Geen geloofsovertuiging			360	19	Female	1
6159c64fb25ab288fe99be6e							0	1							-3	0	0	1	1	-3	-2	-1	0	0	-1	-1	0	0	5	HAVO, VWO, MBO2-4	0	Ja21	Noord- en/of West-Europees (Noord-Amerika/Oceanië)	Protestants			720	20	Male	Yes
615e07324ef7cda1da916a04	6	6	3	4	6	6	0	0.2	0	0	5	6	6	2	2	2	2	1	3	0	-2	0	1	-1	0	0	-1		5	Master (HBO / WO)	0	PvdA	Noord- en/of West-Europees (Noord-Amerika/Oceanië)	Geen geloofsovertuiging		2	568	32	Male	No	0	0	1	0	1	0	0	0	0
6164af0798c64133ec3b247a	6	7	5	6	6	7	0	1	0	0	5	6	6	1	1	2	2	2	3	-2	-3	-2	0	1	0	1	-1		5	Bachelor (HBO / WO)	0	Partij voor de Dieren	Noord- en/of West-Europees (Noord-Amerika/Oceanië)	Geen geloofsovertuiging		1	489	25	Female	Yes	0	0	0	0	0	0	0	1	0
616754c97d4c17c63ce0cfc2							5	1							1	1	1	2	2	-1	-2	0	1	0	1	1	-1	0		HAVO, VWO, MBO2-4	0	Weet ik niet	Europees overig	Anders			397	34	Male	0
616932587850966d81dd97b8	5	4	3	3	5	4	5	0.5	1	0	4	6	5	2	-2	-2	-2	-2	-1	-3	-2	-2	-1	-1	-1	-1	0		5	HAVO, VWO, MBO2-4	0	Anders	Noord- en/of West-Europees (Noord-Amerika/Oceanië)	Geen geloofsovertuiging		1	541	22	Female	Yes	0	0	1	0	1	0	0	0	1
616933b09ff431197cb78121							0	1							0	3	1	2	2	-2	-2	-1	1	-2	0	-1	1	0		Bachelor (HBO / WO)	0	GroenLinks	Noord- en/of West-Europees (Noord-Amerika/Oceanië)	Geen geloofsovertuiging			298	21	Female	1
616d45d3cb2dcc0ba3cad3a1							5	1							2	2	1	2	3	0	0	1	1	-2	0	0	-2	0	5	Bachelor (HBO / WO)	0	Volt	Noord- en/of West-Europees (Noord-Amerika/Oceanië)	Geen geloofsovertuiging			314	23	Female	Yes
6306675006944fb9dc5b859f	6	6	2	3	2	6	1	1	0	0	2	7	6	2	2	2	2	2	3	-1	-2	-1	2	1	1	1	0		10	HAVO, VWO, MBO2-4	0	Weet ik niet	Noord- en/of West-Europees (Noord-Amerika/Oceanië)	Geen geloofsovertuiging		2	717	19	Male	Yes	0	0	0	0	1	0	0	1	0
6306675006944fb9dc5b859f							0	1							3	3	2	1	3	-1	-2	0	2	1	1	1	0	0		HAVO, VWO, MBO2-4	0	Weet ik niet	Noord- en/of West-Europees (Noord-Amerika/Oceanië)	Geen geloofsovertuiging			604	19	Male	1
63067171372a71431dcbac00	5	4	3	2	4	3	0	0	0	0	4	3	6	2	1	0	-2	-1	-1	-1	1	-2	0	1	0	1	1		0	Bachelor (HBO / WO)	0	Volt	Noord- en/of West-Europees (Noord-Amerika/Oceanië)	Geen geloofsovertuiging		2	858	22	Male	Yes	0	0	1	0	0	0	0	0	0
63067e00169649c381236079							8	0.4							-1	2	1	1	1	-3	-3	-2	-1	-2	-2	0	-1	0	3	HAVO, VWO, MBO2-4	0	Anders	Noord- en/of West-Europees (Noord-Amerika/Oceanië)	Anders			389	20	Female
6310a3081fccdb67ac76a101	5	6	3	4	6	3	0	1	1	0	5	5	6	2	1	2	1	1	2	-2	-2	-2	1	-1	1	1	-1		5	HAVO, VWO, MBO2-4	0	D66	Noord- en/of West-Europees (Noord-Amerika/Oceanië)	Katholiek		1	641	18	Female	Yes	0	1	0	0	1	0	0	0	1
6310a360947a164e5baec1a1							3	1							3	3	3	3	3	-2	0	0	1	-2	-2	2	-2	1	3	Bachelor (HBO / WO)	0	Volt	Noord- en/of West-Europees (Noord-Amerika/Oceanië)	Geen geloofsovertuiging			292	25	Male	Yes
6310a375d85846107d44585b	6	6	2	5	6	4	9	0.6	1	0	5	5	5	1	1	2	2	3	3	0	0	-1	1	-2	0	0	0		9	Bachelor (HBO / WO)	0	Weet ik niet	Noord- en/of West-Europees (Noord-Amerika/Oceanië)	Geen geloofsovertuiging		2	520	24	Male	Yes	0	0	0	0	1	0	0	0	0
6310a3ffc3b0a98b26445843	5	6	4	5	2	5	0	1	0	0	3	7	7	2	2	2	2	2	2	0	0	1	1	-1	1	1	0		0	Bachelor (HBO / WO)	0	GroenLinks	Noord- en/of West-Europees (Noord-Amerika/Oceanië)	Geen geloofsovertuiging		1	361	28	Male	No	0	1	1	0	0	0	0	1	0
6310a4452383885e9f8abb83							0	1							0	2	0	1	1	-3	-2	-2	0	-2	-1	0	0	0	5	Master (HBO / WO)	0	GroenLinks	Overig	Katholiek			667	25	Female	Yes
6310a45460f4d44444f89898	1	2	6	1	2	1	0	1	0	0	0	5	5	3	2	3	1	1	2	-1	0	-1	1	-1	2	1	1		4	HAVO, VWO, MBO2-4	0	VVD	Noord- en/of West-Europees (Noord-Amerika/Oceanië)	Geen geloofsovertuiging		2	781	28	Male	No	0	0	1	0	1	1	0	0	0
6310a56dafae156fb6900dd2	4	4	6	2	5	2	0	1	0	0	0	4	6	3	3	3	1	2	1	-1	-2	0	2	1	2	2	0		3	Bachelor (HBO / WO)	0	ChristenUnie	Noord- en/of West-Europees (Noord-Amerika/Oceanië)	Protestants		2	519	24	Male	Yes	0	1	1	1	1	0	0	0	1
6310a5a385418cbde31a577e	7	6	5	5	6	6	0	1	0	0	0	7	6	1	3	3	3	3	3	0	-1	-1	2	0	2	2	-1		10	Bachelor (HBO / WO)	0	Volt	Noord- en/of West-Europees (Noord-Amerika/Oceanië)	Geen geloofsovertuiging		2	2137	25	Male	Yes	0	0	0	0	1	0	0	0	0
6310a5b5af42fb718e0f203b							0	1							2	2	3	1	2	-2	-2	-1	2	2	2	2	0	0	10	HAVO, VWO, MBO2-4	0	Weet ik niet	Noord- en/of West-Europees (Noord-Amerika/Oceanië)	Geen geloofsovertuiging			220	36	Male	No
6310a5ca8393e196f3b36cbd	6	5	4	5	4	5	0	1	0	0	4	6	5	5	2	1	2	2	0	2	1	1	1	2	1	2	1		10	Master (HBO / WO)	0	Partij voor de Dieren	Europees overig	Geen geloofsovertuiging		1	398	26	Male	No	0	1	0	0	0	0	0	1	0
6310aa93054b69e13f1a5780							0	1							2	1	2	3	3	-1	-2	0	1	-1	0	1	1	0	5	Master (HBO / WO)	0	Volt	Noord- en/of West-Europees (Noord-Amerika/Oceanië)	Geen geloofsovertuiging			299	39	Male	No
6310ac31802aafe788a73e24							0	1							2	-2	2	2	3	-2	-2	-1	1	-1	1	0	0	0	5	Master (HBO / WO)	0	Ja21	Noord- en/of West-Europees (Noord-Amerika/Oceanië)	Katholiek			389	37	Female	No
6310af21dff67c86acccaec6							0	0.8							1	1	3	3	1	-2	-1	-3	1	-1	1	1	0	0	0	Bachelor (HBO / WO)	0	GroenLinks	Noord- en/of West-Europees (Noord-Amerika/Oceanië)	Geen geloofsovertuiging			229	25	Male	No
6310b1542b23c02e3a7a2c57	3	4	1	1	1	2	0	0	0	0	0	1	5	3	-3	-3	-3	-3	-3	-3	-3	-3	0	-2	-2	-2	-1		5	Bachelor (HBO / WO)	0	VVD	Noord- en/of West-Europees (Noord-Amerika/Oceanië)	Geen geloofsovertuiging		1	482	36	Female	No	0	1	0	0	0	0	0	0	0
6310b18d94b9d69cb374e1fd	3	4	5	4	5	3	0	0	0	0	4	5	6	3	-2	3	0	1	2	-2	-2	0	0	-2	-1	-1	-1		0	Bachelor (HBO / WO)	0	PvdA	Surinaams	Geen geloofsovertuiging		1	529	23	Female	Yes	0	0	1	0	0	0	0	1	0
6310b2b455acdb7e2a5a390f	6	6	4	2	6	6	0	1	0	0	2	3	5	2	2	2	1	1	1	0	0	0	1	-1	0	1	0		10	Master (HBO / WO)	0	Volt	Noord- en/of West-Europees (Noord-Amerika/Oceanië)	Geen geloofsovertuiging		1	672	29	Male	No	0	1	1	0	1	0	0	1	0
6310b3b2e7bb51bdc26583d0	5	5	2	4	5	5	0	1	0	0	4	6	5	3	2	2	2	0	1	0	0	1	1	-2	-2	1	0		5	Bachelor (HBO / WO)	0	Volt	Europees overig	Geen geloofsovertuiging		1	427	27	Male	Yes	1	1	1	1	1	0	0	1	0
6310ba9168777035e3b5a409							5	0							-2	-2	-1	-2	-1	-3	-2	-2	-1	0	-1	-1	-1	0	5	Master (HBO / WO)	0	Anders	Noord- en/of West-Europees (Noord-Amerika/Oceanië)	Geen geloofsovertuiging			263	24	Female	No
6310c01f9a78201d58901582							0	1							1	0	0	0	0	0	0	0	0	-1	0	1	-1	0	5	Bachelor (HBO / WO)	0	Partij voor de Dieren	Noord- en/of West-Europees (Noord-Amerika/Oceanië)	Anders			240	22	Female	Yes
6310c693809cf6f3f1180f09	3	5	4	2	4	3	0	1	1	0	4	4	5	3	1	2	1	2	2	-2	-2	-2	1	-1	0	1	1		5	HAVO, VWO, MBO2-4	0	Weet ik niet	Noord- en/of West-Europees (Noord-Amerika/Oceanië)	Geen geloofsovertuiging		2	524	20	Male	Yes	0	0	1	1	0	0	0	1	0
6310c896b04fc2309e34b1f7							0	0.4							0	1	1	0	2	-3	-3	-1	0	-1	-1	0	-1	0	4	Bachelor (HBO / WO)	0	Weet ik niet	Noord- en/of West-Europees (Noord-Amerika/Oceanië)	Katholiek			433	23	Female	Yes
6310ce16fef2627fd347efcf							5	0.1							1	-2	-1	-2	0	-3	-2	-2	0	-2	0	1	0	0	6	Bachelor (HBO / WO)	0	PVV	Noord- en/of West-Europees (Noord-Amerika/Oceanië)	Geen geloofsovertuiging			356	32	Male	No
6310d8e0004ea5bdcc6d5664							0	0							-3	-3	-3	-3	-3	-3	3	-3	-2	-2	-2	-2	-2	0	5	Bachelor (HBO / WO)	0	Weet ik niet	Overig	Anders			548	38	Female	No
6310e40fc1fd74c1f7079afe							0	1							2	2	2	2	2	-1	-1	-2	2	1	1	1	0	0	10	Master (HBO / WO)	0	D66	Noord- en/of West-Europees (Noord-Amerika/Oceanië)	Geen geloofsovertuiging			332	24	Male	Yes
6310ead200c5cd0e8f529e9e	2	6	5	4	5	2	8	0.5	0	0	6	5	5	2	3	1	1	3	2	-1	2	1	2	1	2	2	0		5	Bachelor (HBO / WO)	1	Ja21	Noord- en/of West-Europees (Noord-Amerika/Oceanië)	Katholiek		1	830	30	Male	No	0	1	1	0	0	0	0	1	0
6310f01043d26c479b47efd7							0	1							-3	-2	1	1	1	-3	0	-1	-1	-1	-1	-2	-1	0	0	Bachelor (HBO / WO)	1	PvdA	Europees overig	Anders			227	25	Female	Yes
631113e0edc417962ab2524a	5	5	4	3	5	4	0	1	0	0	5	4	5	5	1	0	1	2	2	-1	-2	-1	1	-2	1	1	-2		10	Bachelor (HBO / WO)	0	Volt	Noord- en/of West-Europees (Noord-Amerika/Oceanië)	Geen geloofsovertuiging		1	573	33	Female	No	0	0	1	0	0	0	0	0	0
63119c4e8ac63c762f079b41	5	6	7	4	4	6	5	0.8	0	0	3	4	5	3	2	2	2	2	3	-2	-2	0	1	1	0	1	0		5	Bachelor (HBO / WO)	0	Volt	Noord- en/of West-Europees (Noord-Amerika/Oceanië)	Protestants		2	687	22	Female	Yes	0	0	0	0	1	0	0	0	0
6311a97bf8a1e247b984633e	6	6	3	2	5	4	0	0.5	0	0	4	6	7	2	1	2	2	0	3	-2	-3	-1	0	-1	0	0	-1		5	Bachelor (HBO / WO)	0	VVD	Noord- en/of West-Europees (Noord-Amerika/Oceanië)	Geen geloofsovertuiging		2	656	40	Female	No	0	0	0	0	1	0	0	1	0
6311be184569cb13e1b528d0							6	0.3							-1	-1	0	-1	1	0	2	0	-1	0	-2	-1	-1	0	5	Bachelor (HBO / WO)	0	VVD	Europees overig	Geen geloofsovertuiging			231	22	Female	Yes
63124180126bafed1ef473c5							4	0.7							-1	1	1	-1	1	-3	-3	0	-1	0	1	0	0	0	10	Bachelor (HBO / WO)	0	GroenLinks	Noord- en/of West-Europees (Noord-Amerika/Oceanië)	Geen geloofsovertuiging			341	21	Female	Yes
6312733801dc7d5c30738661							0	0.8							2	0	0	0	2	-1	0	0	1	0	0	1	-1	0	5	Bachelor (HBO / WO)	0	Weet ik niet	Noord- en/of West-Europees (Noord-Amerika/Oceanië)	Geen geloofsovertuiging			332	39	Male	No
631505973ff4684c2002a062							0	0							-2	1	0	-2	1	-3	-3	-3	-2	-2	-1	-1	-1	0	5	HAVO, VWO, MBO2-4	0	GroenLinks	Noord- en/of West-Europees (Noord-Amerika/Oceanië)	Geen geloofsovertuiging			406	21	Female	Yes
6315e842f478eaaeb9f00cd2	6	5	1	2	3	2	0	0.5	0	0	2	3	7	2	2	2	2	2	3	-3	-3	-1	0	-2	0	0	-1		10	Bachelor (HBO / WO)	0	Weet ik niet	Surinaams	Geen geloofsovertuiging		2	1004	35	Female	No	0	0	1	0	1	0	0	1	1
6315fa9eece97c76018056d6	6	6	3	2	6	6	0	1	0	0	6	5	4	2	1	1	2	3	1	-2	-1	-2	1	-1	-2	-2	-2		0	Master (HBO / WO)	1	PVV	Noord- en/of West-Europees (Noord-Amerika/Oceanië)	Katholiek		2	402	24	Male	Yes	0	0	0	0	1	0	0	1	1
6315fd96abc9880cddac4b59	5	3	5	2	4	3	5	0.8	0	0	4	5	6	3	-2	-2	-2	-2	-2	-2	-2	-2	-2	-2	-1	-2	-2		3	Bachelor (HBO / WO)	1	D66	Noord- en/of West-Europees (Noord-Amerika/Oceanië)	Geen geloofsovertuiging		2	514	36	Male	No	0	0	1	0	1	0	0	1	0
631654850b889e2f86a04362							0	1							1	1	1	1	2	0	1	0	1	-1	-1	-1	-1	0	5	Bachelor (HBO / WO)	0	PvdA	Noord- en/of West-Europees (Noord-Amerika/Oceanië)	Geen geloofsovertuiging			546	29	Female	Yes
6319fc93f77869e8e2861d5d							0	0							-1	1	0	-2	1	-2	2	1	-1	-2	-1	-1	0	0	0	Master (HBO / WO)	1	Boeren Burger Beweging (BBB)	Noord- en/of West-Europees (Noord-Amerika/Oceanië)	Geen geloofsovertuiging			245	26	Female	No
631a0053107a6fba11a0b90a	3	6	5	5	5	4	0	1	0	0	5	6	7	3	1	2	3	3	2	0	-1	-2	1	1	1	1	0		5	Master (HBO / WO)	0	Weet ik niet	Europees overig	Geen geloofsovertuiging		1	439	45	Male	No	1	1	0	0	0	0	0	1	0
631a0259b52a0eeacdf54b89	5	5	3	2	4	7	0	1	0	0	0	7	5	2	3	3	3	2	2	2	0	0	1	0	0	1	0		5	HAVO, VWO, MBO2-4	0	Volt	Noord- en/of West-Europees (Noord-Amerika/Oceanië)	Geen geloofsovertuiging		1	533	22	Male	Yes	0	1	0	0	0	0	0	1	0
631a045a66454f2681295678	2	5	6	3	6	6	0	0.1	0	0	2	6	4	4	-3	0	1	0	3	-3	-3	0	-1	0	-2	-1	0		5	VMBO, HAVO / VWO onderbouw, MBO1	1	GroenLinks	Europees overig	Geen geloofsovertuiging		2	494	52	Female	No	0	1	0	0	0	0	0	0	0
631a04fd20a15632a6861d49							0	1							1	0	2	2	2	-1	0	-3	0	-1	0	-1	-1	0	0	HAVO, VWO, MBO2-4	0	Weet ik niet	Noord- en/of West-Europees (Noord-Amerika/Oceanië)	Geen geloofsovertuiging			368	40	Female	No
631a0fc53566c86752b105cf	5	6	6	4	5	4	8	0.8	0	0	5	6	4	5	2	1	2	2	2	-1	-1	0	1	1	1	1	0		5	Bachelor (HBO / WO)	0	Partij voor de Dieren	Noord- en/of West-Europees (Noord-Amerika/Oceanië)	Geen geloofsovertuiging		2	721	21	Male	Yes	0	0	1	0	1	0	0	1	0
631a16ec4fd5cea18ce60a2a							0	0.7							2	2	3	3	2	0	-1	-2	2	-1	1	1	0	1	4	HAVO, VWO, MBO2-4	0	Weet ik niet	Noord- en/of West-Europees (Noord-Amerika/Oceanië)	Geen geloofsovertuiging			457	23	Male	Yes
631a1795de5efe7d3395caa3	6	5	4	4	5	4	0	1	0	0	5	6	5	3	1	1	1	2	2	-1	0	-1	0	1	0	1	0		3	Master (HBO / WO)	0	Anders	Noord- en/of West-Europees (Noord-Amerika/Oceanië)	Katholiek		2	526	23	Male	No	0	1	1	0	1	0	0	1	0
631a17ce447900d73f5307a4	5	5	6	2	5	2	0	0	1	0	2	2	5	3	-1	-2	2	-2	2	2	-2	-1	-2	-1	-1	-2	-1		3	Bachelor (HBO / WO)	0	PVV	Noord- en/of West-Europees (Noord-Amerika/Oceanië)	Geen geloofsovertuiging		1	1642	32	Male	No	0	0	0	1	1	0	0	0	0
631a1dab71ae385adb34959f	6	6	7	5	5	4	0	0.5	0	0	5	5	6	5	1	2	2	2	1	-1	-2	1	1	-2	-1	0	-1		10	Bachelor (HBO / WO)	0	GroenLinks	Noord- en/of West-Europees (Noord-Amerika/Oceanië)	Geen geloofsovertuiging		1	440	20	Female	Yes	0	1	0	0	1	0	0	0	0
631ad6d5042a4bf97fafbe33							0	1							2	0	2	2	2	-1	-1	0	-1	0	0	1	-1	0	0	Master (HBO / WO)	0	Weet ik niet	Noord- en/of West-Europees (Noord-Amerika/Oceanië)	Geen geloofsovertuiging			458	38	Male	No
631b0de87dbe4a4cdf149996							0	1							0	3	3	1	3	-3	-3	-2	1	-1	-2	0	-1	0	5	Master (HBO / WO)	0	Volt	Noord- en/of West-Europees (Noord-Amerika/Oceanië)	Geen geloofsovertuiging			373	25	Female	Yes
631b4384ee884549e1ccfaab	2	4	4	1	3	2	0	0.8	0	0	2	3	5	3	-1	-1	-2	-2	-1	-2	-3	-2	-1	0	-2	0	-1		8	Bachelor (HBO / WO)	0	Weet ik niet	Noord- en/of West-Europees (Noord-Amerika/Oceanië)	Geen geloofsovertuiging		2	492	24	Female	No	0	0	0	0	1	0	0	0	1
631b6383819290c9a5fbc9b1	3	3	4	3	4	3	0	1	1	1	3	4	3	4	0	0	0	0	0	0	0	0	-1	-1	-1	-1	-1		1	VMBO, HAVO / VWO onderbouw, MBO1	1	Weet ik niet	Noord- en/of West-Europees (Noord-Amerika/Oceanië)	Geen geloofsovertuiging		1	559	26	Female	Yes	0	0	0	0	0	0	0	0	0
631c51f8c83edb31dc1907fd							0	0.6							1	2	1	-3	-2	-3	-3	-3	0	0	0	0	-1	0	0	Master (HBO / WO)	0	Partij voor de Dieren	Noord- en/of West-Europees (Noord-Amerika/Oceanië)	Geen geloofsovertuiging			560	30	Female	Yes
631d836aecc09fd78557f441							2	1							3	2	3	2	3	0	-1	-1	1	-1	1	1	0	0	8	Master (HBO / WO)	0	GroenLinks	Noord- en/of West-Europees (Noord-Amerika/Oceanië)	Geen geloofsovertuiging			245	29	Male	No
631d856a759b705aae302123	4	2	6	1	6	2	0	0.5	0	0	4	4	5	3	-3	1	1	0	2	-1	1	-2	0	-2	-2	0	-1		0	HAVO, VWO, MBO2-4	0	Partij voor de Dieren	Noord- en/of West-Europees (Noord-Amerika/Oceanië)	Geen geloofsovertuiging		1	394	21	Female	Yes	0	1	0	0	0	0	0	0	0
631f31027bd51f8283d923d4	5	6	7	2	3	4	0	1	0	0	5	5	6	2	3	3	3	2	3	2	1	3	2	0	2	1	1		5	Master (HBO / WO)	0	D66	Noord- en/of West-Europees (Noord-Amerika/Oceanië)	Geen geloofsovertuiging		2	2047	26	Male	Yes	0	1	1	1	1	0	0	0	0
631f4185dfc1351a9feec764	6	6	3	5	6	3	0	1	0	0	4	5	6	2	1	1	0	2	3	2	2	1	0	-1	0	0	-1		0	Master (HBO / WO)	1	D66	Noord- en/of West-Europees (Noord-Amerika/Oceanië)	Geen geloofsovertuiging		1	1023	23	Male	Yes	0	0	0	0	0	0	0	1	0
6323f0444827371248acd9b1							0	1							3	3	3	2	3	-2	-3	-1	1	2	2	2	0	0	6	Master (HBO / WO)	0	Weet ik niet	Noord- en/of West-Europees (Noord-Amerika/Oceanië)	Geen geloofsovertuiging			243	34	Male	No
6325c96640341bebb96bde9a	3	5	6	3	7	4	6	1	0	0	5	1	6	2	1	3	3	3	3	-1	0	2	2	-2	0	2	-1		5	HAVO, VWO, MBO2-4	1	Ja21	Noord- en/of West-Europees (Noord-Amerika/Oceanië)	Geen geloofsovertuiging		1	640	32	Male	No	0	1	0	0	0	0	0	1	0
6328d4877e63ce0d7e09f95a	7	6	2	6	6	7	0	1	0	0	7	7	7	5	3	2	3	2	2	-1	0	0	2	0	1	2	-1		5	Bachelor (HBO / WO)	0	D66	Noord- en/of West-Europees (Noord-Amerika/Oceanië)	Geen geloofsovertuiging		1	429	28	Male	No	0	0	1	0	0	0	0	1	0
6328f097d29f11d4f58872e9	7	7	2	3	3	5	0	1	0	0	6	4	6	1	0	2	2	2	2	-2	-2	0	1	-1	-1	0	-2		10	HAVO, VWO, MBO2-4	0	Volt	Europees overig	Geen geloofsovertuiging		2	543	19	Female	Yes	0	1	1	0	0	0	0	1	0
6329e5111864a8731c772cd3							0	1							2	2	2	2	2	-2	0	-2	1	-2	-1	1	0	0	0	Bachelor (HBO / WO)	0	VVD	Noord- en/of West-Europees (Noord-Amerika/Oceanië)	Geen geloofsovertuiging			330	27	Male	No
632d3db71548b3440c9de40e							0	1							2	2	2	2	2	2	-1	-2	-1	-1	1	0	0	0	5	Doctoraat, PhD	0	Weet ik niet	Europees overig	Geen geloofsovertuiging			487	34	Female	No
632dcb8cc36cd0e095f91896	4	3	4	2	2	3	0	1	0	0	4	4	4	3	-1	0	0	1	0	-1	-1	0	0	0	-1	0	-1		10	HAVO, VWO, MBO2-4	0	DENK	Europees overig	Anders		2	412	24	Female	Yes	0	0	1	0	0	0	0	0	0
6331e9c5ec9d3470eaf7c101	7	7	1	5	7	7	0	1	0	0	0	7	7	1	3	3	3	3	3	-3	-3	-3	2	1	1	2	1		0	Master (HBO / WO)	0	D66	Noord- en/of West-Europees (Noord-Amerika/Oceanië)	Geen geloofsovertuiging		2	549	36	Male	No	0	0	0	0	0	0	0	1	0
6332b6a0502976a6258d245e	6	6	4	4	3	4	0	1	0	0	4	5	5	3	3	3	2	3	3	-1	-1	0	1	-1	1	1	-1		5	HAVO, VWO, MBO2-4	0	Ja21	Noord- en/of West-Europees (Noord-Amerika/Oceanië)	Geen geloofsovertuiging		1	429	21	Male	Yes	0	1	0	0	0	0	0	1	0
633338186d539e14c5e45802	7	5	1	1	3	5	0	1	0	0	7	7	7	1	-3	3	3	3	3	-3	-1	-3	0	-2	-2	0	-1		5	Bachelor (HBO / WO)	0	PvdA	Europees overig	Geen geloofsovertuiging		2	729	25	Female	No	0	0	1	0	1	0	0	0	0
6334d362b96985415825091b	3	4	1	3	5	4	0	1	0	0	4	4	4	3	1	2	2	2	2	0	0	0	1	-1	-1	0	0		5	Bachelor (HBO / WO)	0	D66	Noord- en/of West-Europees (Noord-Amerika/Oceanië)	Geen geloofsovertuiging		2	607	24	Female	Yes	0	0	0	1	0	0	0	0	0
63359b3bffb1f6a9f45b7c60							0	1							2	2	2	3	3	-2	-2	-1	1	1	2	2	0	0	10	HAVO, VWO, MBO2-4	0	SP	Noord- en/of West-Europees (Noord-Amerika/Oceanië)	Geen geloofsovertuiging			287	28	Male	No
633746b8a88d3b7ba4e1d070							0	1							0	3	3	3	2	-3	-3	-3	1	1	1	0	-1	0	5	VMBO, HAVO / VWO onderbouw, MBO1	0	Weet ik niet	Europees overig	Geen geloofsovertuiging			4306	29	Male	No
633838c2ac6b77b6cebe01a6							0	1							2	3	3	3	3	-1	0	0	1	0	1	1	-1	0	8	Master (HBO / WO)	0	Weet ik niet	Noord- en/of West-Europees (Noord-Amerika/Oceanië)	Geen geloofsovertuiging			519	31	Male	No
633942dfb1b2145fa6ad623f	5	4	6	3	4	5	5	0.6	0	0	3	5	4	2	1	1	2	1	0	-1	2	2	1	-1	0	1	-2		10	Master (HBO / WO)	0	Volt	Noord- en/of West-Europees (Noord-Amerika/Oceanië)	Geen geloofsovertuiging		1	512	30	Male	No	0	1	0	0	0	0	0	0	0
633d2d3a83ba6736ab1036d2	7	7	4	7	7	7	0	0.5	0	0	4	4	5	2	-1	1	2	1	-2	-3	-3	-3	-1	-2	-2	-1	0		5	HAVO, VWO, MBO2-4	0	GroenLinks	Turks	Moslim		1	769	20	Female	Yes	0	1	1	0	0	0	0	0	0
633ee50b54ed2ced2f8e2b47	4	6	6	4	5	5	0	0.9	0	0	6	4	6	1	1	1	1	2	3	-1	-1	1	1	-2	-1	0	-1		10	Bachelor (HBO / WO)	0	Partij voor de Dieren	Europees overig	Geen geloofsovertuiging		1	645	28	Female	No	0	1	0	1	0	0	0	0	0
633fc438f5e2ec4e442eab74							0	0.4							1	3	3	2	2	0	1	-2	1	-2	1	1	-1	0	2	Master (HBO / WO)	0	GroenLinks	Noord- en/of West-Europees (Noord-Amerika/Oceanië)	Geen geloofsovertuiging			275	27	Male	Yes
6341258618bd26e47d901d74	5	5	5	3	4	4	5	0.8	0	0	7	5	6	2	3	3	3	3	3	2	0	1	2	1	1	2	-1		6	Master (HBO / WO)	0	SGP	Noord- en/of West-Europees (Noord-Amerika/Oceanië)	Geen geloofsovertuiging		1	391	38	Male	No	0	1	0	0	0	0	0	1	0
634293307927aeeda1caac18	3	5	1	2	5	3	2	0.5	1	0	2	2	5	1	2	1	2	1	-2	-1	-2	0	1	0	1	0	0		5	HAVO, VWO, MBO2-4	0	Weet ik niet	Europees overig	Geen geloofsovertuiging		1	403	22	Male	Yes	0	0	1	0	0	0	0	0	1
63455e6bcd2bc21f42d805f8	6	4	3	2	3	4	0	0.5	0	0	4	3	6	1	0	-1	1	3	3	0	0	2	1	-1	0	0	1		1	Bachelor (HBO / WO)	0	VVD	Noord- en/of West-Europees (Noord-Amerika/Oceanië)	Geen geloofsovertuiging		1	410	25	Male	No	0	1	0	0	1	0	0	1	0
6346b6c2c207dd15135507fb							0	0							-3	-2	-2	-3	-3	-3	-3	-3	-2	-2	-2	-2	1	0	4	Master (HBO / WO)	0	Partij voor de Dieren	Noord- en/of West-Europees (Noord-Amerika/Oceanië)	Geen geloofsovertuiging			522	24	Female	No
6346f3fd099f812def5b4246							0	1							2	2	2	1	2	-2	-1	-1	1	-2	1	0	0	0	5	VMBO, HAVO / VWO onderbouw, MBO1	0	Weet ik niet	Europees overig	Geen geloofsovertuiging			409	33	Male	No
634837e16b5ab43c99ddac4c	5	7	5	4	7	6	0	0.2	1	0	7	5	7	1	3	2	3	2	3	-1	0	-1	2	0	2	2	0		0	HAVO, VWO, MBO2-4	0	Volt	Noord- en/of West-Europees (Noord-Amerika/Oceanië)	Geen geloofsovertuiging		1	543	19	Male	Yes	0	1	0	0	0	0	0	0	0
634d72a3a38a06941c2ac294							0	0							-3	-2	-2	-3	-2	-3	-3	-3	-2	-1	-2	-2	-1	0	0	Bachelor (HBO / WO)	1	Weet ik niet	Noord- en/of West-Europees (Noord-Amerika/Oceanië)	Geen geloofsovertuiging			301	27	Female	Yes
634d74e57b1bb0fc6abec9ad							0	0							1	1	2	2	2	-1	0	-1	1	-1	0	1	0	0	5	HAVO, VWO, MBO2-4	0	Weet ik niet	Noord- en/of West-Europees (Noord-Amerika/Oceanië)	Geen geloofsovertuiging			498	21	Female	Yes
634d7731dc3466fb9f2ac2cb	7	7	1	4	4	5	0	1	0	0	5	3	4	3	1	0	1	1	2	0	-2	-1	0	-2	-1	1	-2		2	Bachelor (HBO / WO)	0	Anders	Noord- en/of West-Europees (Noord-Amerika/Oceanië)	Geen geloofsovertuiging		2	873	27	Male	No	0	0	1	0	1	0	0	0	0
634d785d7831156542c4b93b	5	5	3	3	5	4	0	1	0	0	5	5	4	3	2	2	1	2	0	0	-2	-2	1	0	1	1	0		5	Bachelor (HBO / WO)	0	VVD	Noord- en/of West-Europees (Noord-Amerika/Oceanië)	Geen geloofsovertuiging		1	459	24	Male	No	0	0	0	0	0	0	0	0	0
634d93177bff311306c4b91a							0	0							-2	0	-1	-2	-1	-3	-2	-3	-1	-1	-1	-1	0	0	0	HAVO, VWO, MBO2-4	0	GroenLinks	Noord- en/of West-Europees (Noord-Amerika/Oceanië)	Geen geloofsovertuiging			301	26	Female	No
634db0b0306bf84f2705fd75	6	7	5	6	4	7	4	0.8	0	0	7	1	7	2	0	2	2	2	2	0	-1	1	1	0	0	1	0		5	HAVO, VWO, MBO2-4	1	Weet ik niet	Noord- en/of West-Europees (Noord-Amerika/Oceanië)	Geen geloofsovertuiging		1	706	52	Female	No	0	0	0	0	0	0	0	1	0
634dd74ffd2b7e6d35529235	2	6	5	2	5	1	0	1	0	0	0	4	5	1	3	0	3	3	3	0	0	1	2	0	1	1	0		5	HAVO, VWO, MBO2-4	1	Forum voor Democratie	Noord- en/of West-Europees (Noord-Amerika/Oceanië)	Geen geloofsovertuiging		2	356	31	Male	No	0	0	1	1	1	0	0	1	0
63528428d18878b30041e791							5	0.7							-2	-2	-1	-1	1	-2	-3	-3	-1	-1	-1	-1	-1	0	1	HAVO, VWO, MBO2-4	0	PvdA	Noord- en/of West-Europees (Noord-Amerika/Oceanië)	Geen geloofsovertuiging			403	18	Female	Yes
635287f17eb563e384bdc0d2							0	0.7							0	1	2	2	2	-2	-2	-2	-1	-1	-1	-1	-1	0	0	Master (HBO / WO)	0	D66	Noord- en/of West-Europees (Noord-Amerika/Oceanië)	Geen geloofsovertuiging			825	22	Female	Yes
63614b4daaf91adff4a8b896							0	1							0	3	1	1	1	0	-1	0	1	-2	-1	0	-1	0	3	Master (HBO / WO)	0	D66	Noord- en/of West-Europees (Noord-Amerika/Oceanië)	Geen geloofsovertuiging			307	23	Male	Yes
63614ce51e0ef52c76194d5a							0	1							-3	-2	-1	0	-1	-3	-3	-2	-2	-2	-1	-2	-1	0	0	Doctoraat, PhD	0	Weet ik niet	Noord- en/of West-Europees (Noord-Amerika/Oceanië)	Geen geloofsovertuiging			402	23	Male	No
636156599f5054e56177ddba							0	1							-2	-1	0	-2	-2	3	2	1	-1	0	-1	-1	-1	0	5	HAVO, VWO, MBO2-4	0	GroenLinks	Aziatisch overig	Geen geloofsovertuiging			476	18	Female	Yes
63617608e80e627568c61969							0	0							-3	0	0	-1	0	-3	-3	-3	-2	-1	-2	-2	-1	0	0	Bachelor (HBO / WO)	0	Partij voor de Dieren	Noord- en/of West-Europees (Noord-Amerika/Oceanië)	Geen geloofsovertuiging			292	25	Male	No
636389377bbb1864b233a6fb							5	0							-1	0	1	1	0	-3	-3	-3	-2	-2	-2	0	-1	0	1	HAVO, VWO, MBO2-4	0	Weet ik niet	Overig	Geen geloofsovertuiging			352	22	Female	Yes
63662fd1bd07c625198b4c90							2	0.2							2	1	2	2	2	0	0	-1	1	0	2	2	1	1	5	Bachelor (HBO / WO)	0	D66	Noord- en/of West-Europees (Noord-Amerika/Oceanië)	Geen geloofsovertuiging			327	43	Male	No
636641be01c8f4d9b4ee2b4a							0	0.5							1	1	2	1	2	-2	-3	-1	1	-1	1	-1	0	0	5	Master (HBO / WO)	0	D66	Noord- en/of West-Europees (Noord-Amerika/Oceanië)	Geen geloofsovertuiging			254	30	Female	No
637e9936b02f4f6f95bab6d2							0	1							-1	-1	1	0	0	-2	-2	-2	0	-1	-1	0	0	0	5	Bachelor (HBO / WO)	0	D66	Noord- en/of West-Europees (Noord-Amerika/Oceanië)	Geen geloofsovertuiging			1353	26	Female	Yes
6384d4fe4933d6977a2c2acf							0	1							2	2	2	2	1	-2	-2	-2	1	-1	0	1	0	0	3	HAVO, VWO, MBO2-4	0	Ja21	Noord- en/of West-Europees (Noord-Amerika/Oceanië)	Geen geloofsovertuiging			262	23	Male	Yes
63c532cf6749c4bfe29c823c							0	1							3	3	3	2	2	0	0	0	2	-2	-2	1	1	0	5	Bachelor (HBO / WO)	0	Volt	Noord- en/of West-Europees (Noord-Amerika/Oceanië)	Geen geloofsovertuiging			354	25	Male	Yes
63c53370e07413b7c03030d9							3	0.7							0	0	2	2	2	0	0	1	1	-2	-2	0	0	0	7	HAVO, VWO, MBO2-4	0	GroenLinks	Surinaams	Geen geloofsovertuiging			225	24	Male	Yes
63c534a5a90b6a50da62c048							0	0.5							2	1	2	2	3	-2	-2	-2	1	1	1	1	1	0	5	Master (HBO / WO)	0	SP	Noord- en/of West-Europees (Noord-Amerika/Oceanië)	Geen geloofsovertuiging			540	38	Male	No
63c5356a584fd7fac0128e0c							0	1							3	3	3	3	3	0	0	0	2	2	2	2	-1	0	0	Bachelor (HBO / WO)	0	Ja21	Noord- en/of West-Europees (Noord-Amerika/Oceanië)	Geen geloofsovertuiging			269	26	Male	No
63c5358f9711a882ecd54442							0	1							2	3	3	3	3	-3	-3	-2	2	0	1	2	0	0	10	Bachelor (HBO / WO)	0	VVD	Aziatisch overig	Geen geloofsovertuiging			535	36	Male	No
63c537cbf85011618a908cd4							0	1							1	2	2	-1	2	-2	-3	0	1	-2	1	1	-1	0	0	Bachelor (HBO / WO)	0	D66	Noord- en/of West-Europees (Noord-Amerika/Oceanië)	Geen geloofsovertuiging			280	22	Female	Yes
63c53a92320672e86322e0b3							0	0.6							1	2	2	2	2	-2	-3	-2	1	-2	1	-1	-1	0	5	Bachelor (HBO / WO)	1	Anders	Noord- en/of West-Europees (Noord-Amerika/Oceanië)	Geen geloofsovertuiging			470	26	Male	No
63c53ac240ff63b41662c04b							0	1							1	1	0	2	1	-1	-1	-2	1	-1	-1	1	-1	0	5	Bachelor (HBO / WO)	0	Weet ik niet	Noord- en/of West-Europees (Noord-Amerika/Oceanië)	Geen geloofsovertuiging			491	35	Male	No
63c53d59463365d1a0a23b1e							0	1							2	2	2	3	3	0	0	1	1	-1	1	1	1	0	5	Bachelor (HBO / WO)	0	D66	Noord- en/of West-Europees (Noord-Amerika/Oceanië)	Geen geloofsovertuiging			416	26	Male	Yes
63c53e2059c0271197eb814c							0	0.5							2	3	3	3	3	1	1	-2	1	-1	1	1	1	0	5	Master (HBO / WO)	0	ChristenUnie	Noord- en/of West-Europees (Noord-Amerika/Oceanië)	Protestants			318	30	Male	No
63c547022cd829fe9dcc0cc3							0	0.9							0	-1	2	1	1	-2	-2	-2	0	1	0	0	-1	0	0	Master (HBO / WO)	0	D66	Noord- en/of West-Europees (Noord-Amerika/Oceanië)	Geen geloofsovertuiging			397	24	Female	Yes
63c54ddb693d5a69c29cd1e9							0	0.6							1	3	3	0	3	-3	-3	0	1	-2	-1	1	-1	0	7	HAVO, VWO, MBO2-4	0	SP	Noord- en/of West-Europees (Noord-Amerika/Oceanië)	Geen geloofsovertuiging			417	26	Male	No
63c5521bf0d5106e06cab3b7							0	0							-2	-2	1	1	3	1	3	2	1	-1	1	0	-1	0	0	HAVO, VWO, MBO2-4	0	SP	Noord- en/of West-Europees (Noord-Amerika/Oceanië)	Geen geloofsovertuiging			505	19	Male	Yes
63c552a4fd6bddcff7b288f7							5	0.5							1	2	2	1	2	-1	-2	0	0	-2	-2	0	-2	0	5	HAVO, VWO, MBO2-4	0	Volt	Noord- en/of West-Europees (Noord-Amerika/Oceanië)	Katholiek			404	18	Male	Yes
63c55308510d538db76d6128							0	1							2	-2	3	2	3	0	-1	-1	1	0	-1	1	-1	0	10	HAVO, VWO, MBO2-4	0	Forum voor Democratie	Europees overig	Katholiek			496	20	Male	Yes
63c55aa3a9877e2952f1f0ca							4	0.8							-1	2	1	1	3	-2	0	0	-1	-1	-2	0	0	0	2	HAVO, VWO, MBO2-4	0	VVD	Noord- en/of West-Europees (Noord-Amerika/Oceanië)	Katholiek			360	19	Male	Yes
63c55eb4cd038e181fcab3da							0	0.5							0	2	2	-1	1	-2	-3	1	0	-1	0	0	0	0	5	Bachelor (HBO / WO)	0	GroenLinks	West-Aziatisch	Anders			439	18	Male	Yes
63c571403dada0780340baa9							0	0.3							1	0	2	2	3	0	0	-1	1	1	1	1	1	0	5	HAVO, VWO, MBO2-4	0	Weet ik niet	Noord- en/of West-Europees (Noord-Amerika/Oceanië)	Geen geloofsovertuiging			952	30	Male	No
63c574b44fae74c38a2b9f33							0	1							2	2	2	2	2	-2	-2	-2	0	-1	1	1	0	0	0	Bachelor (HBO / WO)	0	D66	Noord- en/of West-Europees (Noord-Amerika/Oceanië)	Geen geloofsovertuiging			636	47	Male	No
63c57e1b5d47280f5ce04622							0	0.6							3	3	3	3	3	0	0	0	2	-1	2	2	-1	0	2	Master (HBO / WO)	0	PvdA	Noord- en/of West-Europees (Noord-Amerika/Oceanië)	Geen geloofsovertuiging			320	25	Male	No
63c5869987841354c3b52554							0	0.3							1	2	3	1	2	-3	-2	-1	1	-1	1	0	-1	0	5	Bachelor (HBO / WO)	0	ChristenUnie	Overig	Protestants			355	27	Male	No
63c591db3b1d8a96b9d46be7							0	0							0	1	2	-2	1	-1	-2	-2	1	-2	-1	0	0	0	0	Master (HBO / WO)	0	Ja21	Noord- en/of West-Europees (Noord-Amerika/Oceanië)	Protestants			343	38	Male	No
63c5a2bd8d9619513f8882bb							0	1							2	-1	2	3	2	-2	-2	-2	1	-1	1	1	0	0	5	Master (HBO / WO)	0	Ja21	Noord- en/of West-Europees (Noord-Amerika/Oceanië)	Geen geloofsovertuiging			299	25	Male	No
63c5a64db7f433a2c58235ac							4	0							-3	0	1	-2	-2	-3	-3	-3	-1	-1	-1	-1	-1	0	2	Bachelor (HBO / WO)	0	VVD	Noord- en/of West-Europees (Noord-Amerika/Oceanië)	Geen geloofsovertuiging			504	24	Female	Yes
63c64b0ecdedea6e3367d608							0	0.9							-1	2	0	-2	-1	-3	-3	-3	0	-2	-1	0	-1	0	5	Bachelor (HBO / WO)	0	GroenLinks	Noord- en/of West-Europees (Noord-Amerika/Oceanië)	Geen geloofsovertuiging			753	35	Female	No
63c65a6413e2789bcc469fe2							0	0.5							0	2	2	2	2	2	-1	0	1	-1	0	0	-1	0	5	Bachelor (HBO / WO)	0	Weet ik niet	Noord- en/of West-Europees (Noord-Amerika/Oceanië)	Geen geloofsovertuiging			541	40	Male	No
63c68cb239a09b891750e809							0	0.9							2	3	1	2	1	-1	-1	-1	1	-1	1	0	-1	0	5	Bachelor (HBO / WO)	0	Volt	Europees overig	Geen geloofsovertuiging			497	22	Female	Yes
63c6f17acd46e160c8e933fa							0	1							0	2	2	2	2	-3	-3	-1	0	-1	0	-1	-1	0	0	Master (HBO / WO)	1	D66	Noord- en/of West-Europees (Noord-Amerika/Oceanië)	Anders			231	42	Female	No
63c74db6995f59e82d80bc2a							0	0							1	0	1	1	0	-3	-2	-2	-2	-2	-1	-2	-2	0	0	Bachelor (HBO / WO)	0	Partij voor de Dieren	Europees overig	Geen geloofsovertuiging			380	23	Female	Yes
63c904984ac88bf77f72741c							0	0.8							1	2	-2	-1	3	-3	-3	-3	1	1	0	1	-1	0	0	HAVO, VWO, MBO2-4	0	VVD	Noord- en/of West-Europees (Noord-Amerika/Oceanië)	Geen geloofsovertuiging			420	25	Male	No
[truncated: 18 more columns]
